# Supplementary material for: The emotional map of Prague – data on what locals think about the Czech capital?
Source: Data Brief. 2021 Nov 27;39:107649. doi: 10.1016/j.dib.2021.107649 (PMC8640232; doi:10.1016/j.dib.2021.107649)
Supplement: Supplementary file 1 [file mmc1.zip]

Archive with 1 entries (1 files):
- Prague_emotional_data.geojson
