# Supplementary material for: The emotional map of Prague – data on what locals think about the Czech capital?
Source: Data Brief. 2021 Nov 27;39:107649. doi: 10.1016/j.dib.2021.107649 (PMC8640232; doi:10.1016/j.dib.2021.107649)
Supplement: Supplementary file 1 [file mmc1.zip › Prague_emotional_data.geojson]

{
"type": "FeatureCollection",
"name": "Prague_emotional_data",
"crs": { "type": "name", "properties": { "name": "urn:ogc:def:crs:OGC:1.3:CRS84" } },
"features": [
{ "type": "Feature", "properties": { "ID": 1, "question": 1, "user_id": "d9w9tu8me", "comment_CZ": null, "comment_EN": null, "gender": "male", "age": "30-39", "y": 50.090879, "x": 14.396 }, "geometry": { "type": "Point", "coordinates": [ 14.395566, 50.090879 ] } },
{ "type": "Feature", "properties": { "ID": 3, "question": 3, "user_id": "d9w9tu8me", "comment_CZ": null, "comment_EN": null, "gender": "male", "age": "30-39", "y": 50.083499, "x": 14.426 }, "geometry": { "type": "Point", "coordinates": [ 14.425907, 50.083499 ] } },
{ "type": "Feature", "properties": { "ID": 4, "question": 4, "user_id": "d9w9tu8me", "comment_CZ": null, "comment_EN": null, "gender": "male", "age": "30-39", "y": 50.090686, "x": 14.433 }, "geometry": { "type": "Point", "coordinates": [ 14.432988, 50.090686 ] } },
{ "type": "Feature", "properties": { "ID": 5, "question": 5, "user_id": "d9w9tu8me", "comment_CZ": null, "comment_EN": null, "gender": "male", "age": "30-39", "y": 50.084931, "x": 14.409 }, "geometry": { "type": "Point", "coordinates": [ 14.408612, 50.084931 ] } },
{ "type": "Feature", "properties": { "ID": 6, "question": 1, "user_id": "nneza08yq", "comment_CZ": null, "comment_EN": null, "gender": null, "age": null, "y": 50.088318, "x": 14.426 }, "geometry": { "type": "Point", "coordinates": [ 14.426422, 50.088318 ] } },
{ "type": "Feature", "properties": { "ID": 7, "question": 4, "user_id": "nneza08yq", "comment_CZ": null, "comment_EN": null, "gender": null, "age": null, "y": 50.088318, "x": 14.418 }, "geometry": { "type": "Point", "coordinates": [ 14.418011, 50.088318 ] } },
{ "type": "Feature", "properties": { "ID": 8, "question": 1, "user_id": "n5fjfkq4d", "comment_CZ": null, "comment_EN": null, "gender": "male", "age": "40-49", "y": 50.086914, "x": 14.404 }, "geometry": { "type": "Point", "coordinates": [ 14.403934, 50.086914 ] } },
{ "type": "Feature", "properties": { "ID": 9, "question": 2, "user_id": "n5fjfkq4d", "comment_CZ": null, "comment_EN": null, "gender": "male", "age": "40-49", "y": 50.086941, "x": 14.409 }, "geometry": { "type": "Point", "coordinates": [ 14.408913, 50.086941 ] } },
{ "type": "Feature", "properties": { "ID": 10, "question": 5, "user_id": "n5fjfkq4d", "comment_CZ": "Malou Stranou projíždí obrovské množství aut.", "comment_EN": "A huge number of cars drive through the Lesser Town.", "gender": "male", "age": "40-49", "y": 50.086088, "x": 14.404 }, "geometry": { "type": "Point", "coordinates": [ 14.404106, 50.086088 ] } },
{ "type": "Feature", "properties": { "ID": 11, "question": 6, "user_id": "n5fjfkq4d", "comment_CZ": null, "comment_EN": null, "gender": "male", "age": "40-49", "y": 50.087382, "x": 14.406 }, "geometry": { "type": "Point", "coordinates": [ 14.40578, 50.087382 ] } },
{ "type": "Feature", "properties": { "ID": 12, "question": 7, "user_id": "n5fjfkq4d", "comment_CZ": null, "comment_EN": null, "gender": "male", "age": "40-49", "y": 50.085014, "x": 14.404 }, "geometry": { "type": "Point", "coordinates": [ 14.404235, 50.085014 ] } },
{ "type": "Feature", "properties": { "ID": 13, "question": 8, "user_id": "n5fjfkq4d", "comment_CZ": null, "comment_EN": null, "gender": "male", "age": "40-49", "y": 50.085537, "x": 14.406 }, "geometry": { "type": "Point", "coordinates": [ 14.405909, 50.085537 ] } },
{ "type": "Feature", "properties": { "ID": 14, "question": 7, "user_id": "fxoi57vat", "comment_CZ": "prosím více stromů na Smetanovo nábřeží", "comment_EN": "Please more trees on Smetana Embankment", "gender": "male", "age": "20-29", "y": 50.084174, "x": 14.413 }, "geometry": { "type": "Point", "coordinates": [ 14.413397, 50.084174 ] } },
{ "type": "Feature", "properties": { "ID": 15, "question": 1, "user_id": "791hdanke", "comment_CZ": null, "comment_EN": null, "gender": "male", "age": "30-39", "y": 50.082095, "x": 14.401 }, "geometry": { "type": "Point", "coordinates": [ 14.401209, 50.082095 ] } },
{ "type": "Feature", "properties": { "ID": 16, "question": 1, "user_id": "791hdanke", "comment_CZ": null, "comment_EN": null, "gender": "male", "age": "30-39", "y": 50.088607, "x": 14.408 }, "geometry": { "type": "Point", "coordinates": [ 14.408033, 50.088607 ] } },
{ "type": "Feature", "properties": { "ID": 17, "question": 1, "user_id": "791hdanke", "comment_CZ": null, "comment_EN": null, "gender": "male", "age": "30-39", "y": 50.089406, "x": 14.411 }, "geometry": { "type": "Point", "coordinates": [ 14.411176, 50.089406 ] } },
{ "type": "Feature", "properties": { "ID": 18, "question": 1, "user_id": "791hdanke", "comment_CZ": null, "comment_EN": null, "gender": "male", "age": "30-39", "y": 50.083238, "x": 14.408 }, "geometry": { "type": "Point", "coordinates": [ 14.40829, 50.083238 ] } },
{ "type": "Feature", "properties": { "ID": 19, "question": 2, "user_id": "791hdanke", "comment_CZ": null, "comment_EN": null, "gender": "male", "age": "30-39", "y": 50.088883, "x": 14.409 }, "geometry": { "type": "Point", "coordinates": [ 14.408698, 50.088883 ] } },
{ "type": "Feature", "properties": { "ID": 20, "question": 2, "user_id": "791hdanke", "comment_CZ": null, "comment_EN": null, "gender": "male", "age": "30-39", "y": 50.09176, "x": 14.392 }, "geometry": { "type": "Point", "coordinates": [ 14.392412, 50.09176 ] } },
{ "type": "Feature", "properties": { "ID": 21, "question": 3, "user_id": "791hdanke", "comment_CZ": null, "comment_EN": null, "gender": "male", "age": "30-39", "y": 50.087361, "x": 14.435 }, "geometry": { "type": "Point", "coordinates": [ 14.435424, 50.087361 ] } },
{ "type": "Feature", "properties": { "ID": 22, "question": 3, "user_id": "791hdanke", "comment_CZ": null, "comment_EN": null, "gender": "male", "age": "30-39", "y": 50.083541, "x": 14.434 }, "geometry": { "type": "Point", "coordinates": [ 14.434265, 50.083541 ] } },
{ "type": "Feature", "properties": { "ID": 23, "question": 4, "user_id": "791hdanke", "comment_CZ": null, "comment_EN": null, "gender": "male", "age": "30-39", "y": 50.08403, "x": 14.435 }, "geometry": { "type": "Point", "coordinates": [ 14.434941, 50.08403 ] } },
{ "type": "Feature", "properties": { "ID": 24, "question": 4, "user_id": "791hdanke", "comment_CZ": null, "comment_EN": null, "gender": "male", "age": "30-39", "y": 50.087878, "x": 14.433 }, "geometry": { "type": "Point", "coordinates": [ 14.432763, 50.087878 ] } },
{ "type": "Feature", "properties": { "ID": 25, "question": 4, "user_id": "791hdanke", "comment_CZ": null, "comment_EN": null, "gender": "male", "age": "30-39", "y": 50.078928, "x": 14.427 }, "geometry": { "type": "Point", "coordinates": [ 14.427195, 50.078928 ] } },
{ "type": "Feature", "properties": { "ID": 26, "question": 4, "user_id": "791hdanke", "comment_CZ": null, "comment_EN": null, "gender": "male", "age": "30-39", "y": 50.080374, "x": 14.429 }, "geometry": { "type": "Point", "coordinates": [ 14.429212, 50.080374 ] } },
{ "type": "Feature", "properties": { "ID": 27, "question": 1, "user_id": "5ev6o71vx", "comment_CZ": null, "comment_EN": null, "gender": "female", "age": "20-29", "y": 50.083651, "x": 14.402 }, "geometry": { "type": "Point", "coordinates": [ 14.402153, 50.083651 ] } },
{ "type": "Feature", "properties": { "ID": 28, "question": 2, "user_id": "5ev6o71vx", "comment_CZ": null, "comment_EN": null, "gender": "female", "age": "20-29", "y": 50.084112, "x": 14.407 }, "geometry": { "type": "Point", "coordinates": [ 14.407496, 50.084112 ] } },
{ "type": "Feature", "properties": { "ID": 29, "question": 3, "user_id": "5ev6o71vx", "comment_CZ": null, "comment_EN": null, "gender": "female", "age": "20-29", "y": 50.085062, "x": 14.435 }, "geometry": { "type": "Point", "coordinates": [ 14.434769, 50.085062 ] } },
{ "type": "Feature", "properties": { "ID": 30, "question": 4, "user_id": "5ev6o71vx", "comment_CZ": null, "comment_EN": null, "gender": "female", "age": "20-29", "y": 50.083947, "x": 14.433 }, "geometry": { "type": "Point", "coordinates": [ 14.433407, 50.083947 ] } },
{ "type": "Feature", "properties": { "ID": 31, "question": 5, "user_id": "5ev6o71vx", "comment_CZ": null, "comment_EN": null, "gender": "female", "age": "20-29", "y": 50.086632, "x": 14.437 }, "geometry": { "type": "Point", "coordinates": [ 14.437215, 50.086632 ] } },
{ "type": "Feature", "properties": { "ID": 32, "question": 6, "user_id": "5ev6o71vx", "comment_CZ": null, "comment_EN": null, "gender": "female", "age": "20-29", "y": 50.085757, "x": 14.406 }, "geometry": { "type": "Point", "coordinates": [ 14.405619, 50.085757 ] } },
{ "type": "Feature", "properties": { "ID": 33, "question": 7, "user_id": "5ev6o71vx", "comment_CZ": null, "comment_EN": null, "gender": "female", "age": "20-29", "y": 50.080036, "x": 14.417 }, "geometry": { "type": "Point", "coordinates": [ 14.416573, 50.080036 ] } },
{ "type": "Feature", "properties": { "ID": 34, "question": 2, "user_id": "qb4nkht92", "comment_CZ": null, "comment_EN": null, "gender": "male", "age": "40-49", "y": 50.091597, "x": 14.424 }, "geometry": { "type": "Point", "coordinates": [ 14.423504, 50.091597 ] } },
{ "type": "Feature", "properties": { "ID": 35, "question": 2, "user_id": "qb4nkht92", "comment_CZ": null, "comment_EN": null, "gender": "male", "age": "40-49", "y": 50.087084, "x": 14.421 }, "geometry": { "type": "Point", "coordinates": [ 14.421186, 50.087084 ] } },
{ "type": "Feature", "properties": { "ID": 36, "question": 2, "user_id": "qb4nkht92", "comment_CZ": null, "comment_EN": null, "gender": "male", "age": "40-49", "y": 50.084662, "x": 14.414 }, "geometry": { "type": "Point", "coordinates": [ 14.41359, 50.084662 ] } },
{ "type": "Feature", "properties": { "ID": 37, "question": 2, "user_id": "qb4nkht92", "comment_CZ": null, "comment_EN": null, "gender": "male", "age": "40-49", "y": 50.091762, "x": 14.393 }, "geometry": { "type": "Point", "coordinates": [ 14.393334, 50.091762 ] } },
{ "type": "Feature", "properties": { "ID": 38, "question": 2, "user_id": "qb4nkht92", "comment_CZ": null, "comment_EN": null, "gender": "male", "age": "40-49", "y": 50.08202, "x": 14.397 }, "geometry": { "type": "Point", "coordinates": [ 14.397068, 50.08202 ] } },
{ "type": "Feature", "properties": { "ID": 39, "question": 2, "user_id": "qb4nkht92", "comment_CZ": null, "comment_EN": null, "gender": "male", "age": "40-49", "y": 50.086478, "x": 14.411 }, "geometry": { "type": "Point", "coordinates": [ 14.411101, 50.086478 ] } },
{ "type": "Feature", "properties": { "ID": 40, "question": 2, "user_id": "qb4nkht92", "comment_CZ": null, "comment_EN": null, "gender": "male", "age": "40-49", "y": 50.092753, "x": 14.401 }, "geometry": { "type": "Point", "coordinates": [ 14.400544, 50.092753 ] } },
{ "type": "Feature", "properties": { "ID": 41, "question": 2, "user_id": "qb4nkht92", "comment_CZ": null, "comment_EN": null, "gender": "male", "age": "40-49", "y": 50.090441, "x": 14.418 }, "geometry": { "type": "Point", "coordinates": [ 14.418225, 50.090441 ] } },
{ "type": "Feature", "properties": { "ID": 42, "question": 2, "user_id": "qb4nkht92", "comment_CZ": null, "comment_EN": null, "gender": "male", "age": "40-49", "y": 50.083341, "x": 14.42 }, "geometry": { "type": "Point", "coordinates": [ 14.420242, 50.083341 ] } },
{ "type": "Feature", "properties": { "ID": 43, "question": 3, "user_id": "qb4nkht92", "comment_CZ": null, "comment_EN": null, "gender": "male", "age": "40-49", "y": 50.085157, "x": 14.414 }, "geometry": { "type": "Point", "coordinates": [ 14.414191, 50.085157 ] } },
{ "type": "Feature", "properties": { "ID": 44, "question": 3, "user_id": "qb4nkht92", "comment_CZ": null, "comment_EN": null, "gender": "male", "age": "40-49", "y": 50.088735, "x": 14.414 }, "geometry": { "type": "Point", "coordinates": [ 14.41402, 50.088735 ] } },
{ "type": "Feature", "properties": { "ID": 45, "question": 3, "user_id": "qb4nkht92", "comment_CZ": null, "comment_EN": null, "gender": "male", "age": "40-49", "y": 50.093028, "x": 14.422 }, "geometry": { "type": "Point", "coordinates": [ 14.421701, 50.093028 ] } },
{ "type": "Feature", "properties": { "ID": 46, "question": 3, "user_id": "qb4nkht92", "comment_CZ": null, "comment_EN": null, "gender": "male", "age": "40-49", "y": 50.07935, "x": 14.422 }, "geometry": { "type": "Point", "coordinates": [ 14.422474, 50.07935 ] } },
{ "type": "Feature", "properties": { "ID": 47, "question": 3, "user_id": "qb4nkht92", "comment_CZ": null, "comment_EN": null, "gender": "male", "age": "40-49", "y": 50.08191, "x": 14.427 }, "geometry": { "type": "Point", "coordinates": [ 14.426808, 50.08191 ] } },
{ "type": "Feature", "properties": { "ID": 48, "question": 3, "user_id": "qb4nkht92", "comment_CZ": null, "comment_EN": null, "gender": "male", "age": "40-49", "y": 50.077946, "x": 14.43 }, "geometry": { "type": "Point", "coordinates": [ 14.430242, 50.077946 ] } },
{ "type": "Feature", "properties": { "ID": 49, "question": 3, "user_id": "qb4nkht92", "comment_CZ": null, "comment_EN": null, "gender": "male", "age": "40-49", "y": 50.087029, "x": 14.435 }, "geometry": { "type": "Point", "coordinates": [ 14.435391, 50.087029 ] } },
{ "type": "Feature", "properties": { "ID": 50, "question": 3, "user_id": "qb4nkht92", "comment_CZ": null, "comment_EN": null, "gender": "male", "age": "40-49", "y": 50.093551, "x": 14.433 }, "geometry": { "type": "Point", "coordinates": [ 14.432774, 50.093551 ] } },
{ "type": "Feature", "properties": { "ID": 51, "question": 3, "user_id": "qb4nkht92", "comment_CZ": null, "comment_EN": null, "gender": "male", "age": "40-49", "y": 50.084029, "x": 14.434 }, "geometry": { "type": "Point", "coordinates": [ 14.434147, 50.084029 ] } },
{ "type": "Feature", "properties": { "ID": 52, "question": 4, "user_id": "qb4nkht92", "comment_CZ": null, "comment_EN": null, "gender": "male", "age": "40-49", "y": 50.08546, "x": 14.414 }, "geometry": { "type": "Point", "coordinates": [ 14.413977, 50.08546 ] } },
{ "type": "Feature", "properties": { "ID": 53, "question": 4, "user_id": "qb4nkht92", "comment_CZ": null, "comment_EN": null, "gender": "male", "age": "40-49", "y": 50.087799, "x": 14.434 }, "geometry": { "type": "Point", "coordinates": [ 14.433889, 50.087799 ] } },
{ "type": "Feature", "properties": { "ID": 54, "question": 4, "user_id": "qb4nkht92", "comment_CZ": null, "comment_EN": null, "gender": "male", "age": "40-49", "y": 50.083644, "x": 14.434 }, "geometry": { "type": "Point", "coordinates": [ 14.433675, 50.083644 ] } },
{ "type": "Feature", "properties": { "ID": 55, "question": 4, "user_id": "qb4nkht92", "comment_CZ": null, "comment_EN": null, "gender": "male", "age": "40-49", "y": 50.081827, "x": 14.42 }, "geometry": { "type": "Point", "coordinates": [ 14.419641, 50.081827 ] } },
{ "type": "Feature", "properties": { "ID": 56, "question": 4, "user_id": "qb4nkht92", "comment_CZ": null, "comment_EN": null, "gender": "male", "age": "40-49", "y": 50.090221, "x": 14.425 }, "geometry": { "type": "Point", "coordinates": [ 14.424748, 50.090221 ] } },
{ "type": "Feature", "properties": { "ID": 57, "question": 5, "user_id": "qb4nkht92", "comment_CZ": null, "comment_EN": null, "gender": "male", "age": "40-49", "y": 50.085845, "x": 14.414 }, "geometry": { "type": "Point", "coordinates": [ 14.41432, 50.085845 ] } },
{ "type": "Feature", "properties": { "ID": 58, "question": 5, "user_id": "qb4nkht92", "comment_CZ": null, "comment_EN": null, "gender": "male", "age": "40-49", "y": 50.091432, "x": 14.41 }, "geometry": { "type": "Point", "coordinates": [ 14.4099, 50.091432 ] } },
{ "type": "Feature", "properties": { "ID": 59, "question": 7, "user_id": "qb4nkht92", "comment_CZ": null, "comment_EN": null, "gender": "male", "age": "40-49", "y": 50.084607, "x": 14.414 }, "geometry": { "type": "Point", "coordinates": [ 14.413633, 50.084607 ] } },
{ "type": "Feature", "properties": { "ID": 60, "question": 7, "user_id": "qb4nkht92", "comment_CZ": null, "comment_EN": null, "gender": "male", "age": "40-49", "y": 50.088597, "x": 14.414 }, "geometry": { "type": "Point", "coordinates": [ 14.413891, 50.088597 ] } },
{ "type": "Feature", "properties": { "ID": 61, "question": 7, "user_id": "qb4nkht92", "comment_CZ": null, "comment_EN": null, "gender": "male", "age": "40-49", "y": 50.088267, "x": 14.417 }, "geometry": { "type": "Point", "coordinates": [ 14.417367, 50.088267 ] } },
{ "type": "Feature", "properties": { "ID": 62, "question": 7, "user_id": "qb4nkht92", "comment_CZ": null, "comment_EN": null, "gender": "male", "age": "40-49", "y": 50.087579, "x": 14.415 }, "geometry": { "type": "Point", "coordinates": [ 14.415007, 50.087579 ] } },
{ "type": "Feature", "properties": { "ID": 63, "question": 7, "user_id": "qb4nkht92", "comment_CZ": null, "comment_EN": null, "gender": "male", "age": "40-49", "y": 50.081965, "x": 14.427 }, "geometry": { "type": "Point", "coordinates": [ 14.426723, 50.081965 ] } },
{ "type": "Feature", "properties": { "ID": 64, "question": 7, "user_id": "qb4nkht92", "comment_CZ": null, "comment_EN": null, "gender": "male", "age": "40-49", "y": 50.084579, "x": 14.421 }, "geometry": { "type": "Point", "coordinates": [ 14.420843, 50.084579 ] } },
{ "type": "Feature", "properties": { "ID": 65, "question": 7, "user_id": "qb4nkht92", "comment_CZ": null, "comment_EN": null, "gender": "male", "age": "40-49", "y": 50.081772, "x": 14.417 }, "geometry": { "type": "Point", "coordinates": [ 14.416852, 50.081772 ] } },
{ "type": "Feature", "properties": { "ID": 66, "question": 7, "user_id": "qb4nkht92", "comment_CZ": null, "comment_EN": null, "gender": "male", "age": "40-49", "y": 50.080451, "x": 14.42 }, "geometry": { "type": "Point", "coordinates": [ 14.419727, 50.080451 ] } },
{ "type": "Feature", "properties": { "ID": 67, "question": 7, "user_id": "qb4nkht92", "comment_CZ": null, "comment_EN": null, "gender": "male", "age": "40-49", "y": 50.087139, "x": 14.404 }, "geometry": { "type": "Point", "coordinates": [ 14.403849, 50.087139 ] } },
{ "type": "Feature", "properties": { "ID": 68, "question": 1, "user_id": "qvbsekd7o", "comment_CZ": null, "comment_EN": null, "gender": "male", "age": "30-39", "y": 50.082205, "x": 14.424 }, "geometry": { "type": "Point", "coordinates": [ 14.423804, 50.082205 ] } },
{ "type": "Feature", "properties": { "ID": 69, "question": 1, "user_id": "qvbsekd7o", "comment_CZ": null, "comment_EN": null, "gender": "male", "age": "30-39", "y": 50.083031, "x": 14.41 }, "geometry": { "type": "Point", "coordinates": [ 14.409878, 50.083031 ] } },
{ "type": "Feature", "properties": { "ID": 70, "question": 1, "user_id": "qvbsekd7o", "comment_CZ": null, "comment_EN": null, "gender": "male", "age": "30-39", "y": 50.084229, "x": 14.408 }, "geometry": { "type": "Point", "coordinates": [ 14.407883, 50.084229 ] } },
{ "type": "Feature", "properties": { "ID": 71, "question": 1, "user_id": "qvbsekd7o", "comment_CZ": null, "comment_EN": null, "gender": "male", "age": "30-39", "y": 50.083603, "x": 14.398 }, "geometry": { "type": "Point", "coordinates": [ 14.398098, 50.083603 ] } },
{ "type": "Feature", "properties": { "ID": 72, "question": 1, "user_id": "qvbsekd7o", "comment_CZ": null, "comment_EN": null, "gender": "male", "age": "30-39", "y": 50.089722, "x": 14.407 }, "geometry": { "type": "Point", "coordinates": [ 14.406778, 50.089722 ] } },
{ "type": "Feature", "properties": { "ID": 73, "question": 1, "user_id": "qvbsekd7o", "comment_CZ": null, "comment_EN": null, "gender": "male", "age": "30-39", "y": 50.088676, "x": 14.408 }, "geometry": { "type": "Point", "coordinates": [ 14.408183, 50.088676 ] } },
{ "type": "Feature", "properties": { "ID": 74, "question": 1, "user_id": "qvbsekd7o", "comment_CZ": null, "comment_EN": null, "gender": "male", "age": "30-39", "y": 50.086074, "x": 14.414 }, "geometry": { "type": "Point", "coordinates": [ 14.413923, 50.086074 ] } },
{ "type": "Feature", "properties": { "ID": 75, "question": 1, "user_id": "qvbsekd7o", "comment_CZ": null, "comment_EN": null, "gender": "male", "age": "30-39", "y": 50.087423, "x": 14.421 }, "geometry": { "type": "Point", "coordinates": [ 14.421229, 50.087423 ] } },
{ "type": "Feature", "properties": { "ID": 76, "question": 2, "user_id": "qvbsekd7o", "comment_CZ": null, "comment_EN": null, "gender": "male", "age": "30-39", "y": 50.087141, "x": 14.421 }, "geometry": { "type": "Point", "coordinates": [ 14.42095, 50.087141 ] } },
{ "type": "Feature", "properties": { "ID": 77, "question": 2, "user_id": "qvbsekd7o", "comment_CZ": null, "comment_EN": null, "gender": "male", "age": "30-39", "y": 50.086377, "x": 14.412 }, "geometry": { "type": "Point", "coordinates": [ 14.412088, 50.086377 ] } },
{ "type": "Feature", "properties": { "ID": 78, "question": 2, "user_id": "qvbsekd7o", "comment_CZ": null, "comment_EN": null, "gender": "male", "age": "30-39", "y": 50.089901, "x": 14.407 }, "geometry": { "type": "Point", "coordinates": [ 14.406906, 50.089901 ] } },
{ "type": "Feature", "properties": { "ID": 79, "question": 2, "user_id": "qvbsekd7o", "comment_CZ": null, "comment_EN": null, "gender": "male", "age": "30-39", "y": 50.090314, "x": 14.4 }, "geometry": { "type": "Point", "coordinates": [ 14.399825, 50.090314 ] } },
{ "type": "Feature", "properties": { "ID": 80, "question": 2, "user_id": "qvbsekd7o", "comment_CZ": null, "comment_EN": null, "gender": "male", "age": "30-39", "y": 50.08299, "x": 14.4 }, "geometry": { "type": "Point", "coordinates": [ 14.399589, 50.08299 ] } },
{ "type": "Feature", "properties": { "ID": 81, "question": 2, "user_id": "qvbsekd7o", "comment_CZ": null, "comment_EN": null, "gender": "male", "age": "30-39", "y": 50.081448, "x": 14.413 }, "geometry": { "type": "Point", "coordinates": [ 14.413075, 50.081448 ] } },
{ "type": "Feature", "properties": { "ID": 82, "question": 2, "user_id": "qvbsekd7o", "comment_CZ": null, "comment_EN": null, "gender": "male", "age": "30-39", "y": 50.081035, "x": 14.428 }, "geometry": { "type": "Point", "coordinates": [ 14.42771, 50.081035 ] } },
{ "type": "Feature", "properties": { "ID": 83, "question": 3, "user_id": "qvbsekd7o", "comment_CZ": null, "comment_EN": null, "gender": "male", "age": "30-39", "y": 50.083912, "x": 14.433 }, "geometry": { "type": "Point", "coordinates": [ 14.43346, 50.083912 ] } },
{ "type": "Feature", "properties": { "ID": 84, "question": 3, "user_id": "qvbsekd7o", "comment_CZ": null, "comment_EN": null, "gender": "male", "age": "30-39", "y": 50.081709, "x": 14.427 }, "geometry": { "type": "Point", "coordinates": [ 14.426851, 50.081709 ] } },
{ "type": "Feature", "properties": { "ID": 85, "question": 3, "user_id": "qvbsekd7o", "comment_CZ": null, "comment_EN": null, "gender": "male", "age": "30-39", "y": 50.087795, "x": 14.433 }, "geometry": { "type": "Point", "coordinates": [ 14.432774, 50.087795 ] } },
{ "type": "Feature", "properties": { "ID": 86, "question": 3, "user_id": "qvbsekd7o", "comment_CZ": null, "comment_EN": null, "gender": "male", "age": "30-39", "y": 50.083431, "x": 14.418 }, "geometry": { "type": "Point", "coordinates": [ 14.417635, 50.083431 ] } },
{ "type": "Feature", "properties": { "ID": 87, "question": 3, "user_id": "qvbsekd7o", "comment_CZ": null, "comment_EN": null, "gender": "male", "age": "30-39", "y": 50.084036, "x": 14.422 }, "geometry": { "type": "Point", "coordinates": [ 14.421873, 50.084036 ] } },
{ "type": "Feature", "properties": { "ID": 88, "question": 3, "user_id": "qvbsekd7o", "comment_CZ": null, "comment_EN": null, "gender": "male", "age": "30-39", "y": 50.082577, "x": 14.42 }, "geometry": { "type": "Point", "coordinates": [ 14.420065, 50.082577 ] } },
{ "type": "Feature", "properties": { "ID": 89, "question": 4, "user_id": "qvbsekd7o", "comment_CZ": null, "comment_EN": null, "gender": "male", "age": "30-39", "y": 50.08215, "x": 14.426 }, "geometry": { "type": "Point", "coordinates": [ 14.426229, 50.08215 ] } },
{ "type": "Feature", "properties": { "ID": 90, "question": 4, "user_id": "qvbsekd7o", "comment_CZ": null, "comment_EN": null, "gender": "male", "age": "30-39", "y": 50.083417, "x": 14.433 }, "geometry": { "type": "Point", "coordinates": [ 14.433246, 50.083417 ] } },
{ "type": "Feature", "properties": { "ID": 91, "question": 4, "user_id": "qvbsekd7o", "comment_CZ": null, "comment_EN": null, "gender": "male", "age": "30-39", "y": 50.082398, "x": 14.419 }, "geometry": { "type": "Point", "coordinates": [ 14.419341, 50.082398 ] } },
{ "type": "Feature", "properties": { "ID": 92, "question": 4, "user_id": "qvbsekd7o", "comment_CZ": null, "comment_EN": null, "gender": "male", "age": "30-39", "y": 50.087355, "x": 14.433 }, "geometry": { "type": "Point", "coordinates": [ 14.432516, 50.087355 ] } },
{ "type": "Feature", "properties": { "ID": 93, "question": 5, "user_id": "qvbsekd7o", "comment_CZ": null, "comment_EN": null, "gender": "male", "age": "30-39", "y": 50.085627, "x": 14.414 }, "geometry": { "type": "Point", "coordinates": [ 14.414122, 50.085627 ] } },
{ "type": "Feature", "properties": { "ID": 94, "question": 7, "user_id": "qvbsekd7o", "comment_CZ": null, "comment_EN": null, "gender": "male", "age": "30-39", "y": 50.082687, "x": 14.421 }, "geometry": { "type": "Point", "coordinates": [ 14.420671, 50.082687 ] } },
{ "type": "Feature", "properties": { "ID": 95, "question": 7, "user_id": "qvbsekd7o", "comment_CZ": null, "comment_EN": null, "gender": "male", "age": "30-39", "y": 50.082997, "x": 14.425 }, "geometry": { "type": "Point", "coordinates": [ 14.425156, 50.082997 ] } },
{ "type": "Feature", "properties": { "ID": 96, "question": 7, "user_id": "qvbsekd7o", "comment_CZ": null, "comment_EN": null, "gender": "male", "age": "30-39", "y": 50.083864, "x": 14.42 }, "geometry": { "type": "Point", "coordinates": [ 14.420382, 50.083864 ] } },
{ "type": "Feature", "properties": { "ID": 97, "question": 7, "user_id": "qvbsekd7o", "comment_CZ": null, "comment_EN": null, "gender": "male", "age": "30-39", "y": 50.081565, "x": 14.421 }, "geometry": { "type": "Point", "coordinates": [ 14.420983, 50.081565 ] } },
{ "type": "Feature", "properties": { "ID": 98, "question": 7, "user_id": "qvbsekd7o", "comment_CZ": null, "comment_EN": null, "gender": "male", "age": "30-39", "y": 50.081696, "x": 14.416 }, "geometry": { "type": "Point", "coordinates": [ 14.416058, 50.081696 ] } },
{ "type": "Feature", "properties": { "ID": 99, "question": 1, "user_id": "d1tu5mw46", "comment_CZ": null, "comment_EN": null, "gender": "male", "age": "60-69", "y": 50.089874, "x": 14.415 }, "geometry": { "type": "Point", "coordinates": [ 14.41462, 50.089874 ] } },
{ "type": "Feature", "properties": { "ID": 100, "question": 1, "user_id": "d1tu5mw46", "comment_CZ": null, "comment_EN": null, "gender": "male", "age": "60-69", "y": 50.08986, "x": 14.41 }, "geometry": { "type": "Point", "coordinates": [ 14.410329, 50.08986 ] } },
{ "type": "Feature", "properties": { "ID": 101, "question": 1, "user_id": "d1tu5mw46", "comment_CZ": null, "comment_EN": null, "gender": "male", "age": "60-69", "y": 50.088594, "x": 14.409 }, "geometry": { "type": "Point", "coordinates": [ 14.408698, 50.088594 ] } },
{ "type": "Feature", "properties": { "ID": 102, "question": 1, "user_id": "d1tu5mw46", "comment_CZ": null, "comment_EN": null, "gender": "male", "age": "60-69", "y": 50.080952, "x": 14.41 }, "geometry": { "type": "Point", "coordinates": [ 14.409964, 50.080952 ] } },
{ "type": "Feature", "properties": { "ID": 103, "question": 2, "user_id": "d1tu5mw46", "comment_CZ": null, "comment_EN": null, "gender": "male", "age": "60-69", "y": 50.0888, "x": 14.409 }, "geometry": { "type": "Point", "coordinates": [ 14.409063, 50.0888 ] } },
{ "type": "Feature", "properties": { "ID": 104, "question": 2, "user_id": "d1tu5mw46", "comment_CZ": null, "comment_EN": null, "gender": "male", "age": "60-69", "y": 50.086405, "x": 14.414 }, "geometry": { "type": "Point", "coordinates": [ 14.414084, 50.086405 ] } },
{ "type": "Feature", "properties": { "ID": 105, "question": 2, "user_id": "d1tu5mw46", "comment_CZ": null, "comment_EN": null, "gender": "male", "age": "60-69", "y": 50.092338, "x": 14.391 }, "geometry": { "type": "Point", "coordinates": [ 14.390652, 50.092338 ] } },
{ "type": "Feature", "properties": { "ID": 106, "question": 2, "user_id": "d1tu5mw46", "comment_CZ": null, "comment_EN": null, "gender": "male", "age": "60-69", "y": 50.087933, "x": 14.423 }, "geometry": { "type": "Point", "coordinates": [ 14.422731, 50.087933 ] } },
{ "type": "Feature", "properties": { "ID": 107, "question": 2, "user_id": "d1tu5mw46", "comment_CZ": null, "comment_EN": null, "gender": "male", "age": "60-69", "y": 50.091498, "x": 14.424 }, "geometry": { "type": "Point", "coordinates": [ 14.424491, 50.091498 ] } },
{ "type": "Feature", "properties": { "ID": 108, "question": 3, "user_id": "d1tu5mw46", "comment_CZ": null, "comment_EN": null, "gender": "male", "age": "60-69", "y": 50.086115, "x": 14.436 }, "geometry": { "type": "Point", "coordinates": [ 14.436378, 50.086115 ] } },
{ "type": "Feature", "properties": { "ID": 109, "question": 3, "user_id": "d1tu5mw46", "comment_CZ": null, "comment_EN": null, "gender": "male", "age": "60-69", "y": 50.085138, "x": 14.435 }, "geometry": { "type": "Point", "coordinates": [ 14.434576, 50.085138 ] } },
{ "type": "Feature", "properties": { "ID": 110, "question": 3, "user_id": "d1tu5mw46", "comment_CZ": null, "comment_EN": null, "gender": "male", "age": "60-69", "y": 50.080883, "x": 14.432 }, "geometry": { "type": "Point", "coordinates": [ 14.431744, 50.080883 ] } },
{ "type": "Feature", "properties": { "ID": 111, "question": 3, "user_id": "d1tu5mw46", "comment_CZ": null, "comment_EN": null, "gender": "male", "age": "60-69", "y": 50.081902, "x": 14.427 }, "geometry": { "type": "Point", "coordinates": [ 14.42683, 50.081902 ] } },
{ "type": "Feature", "properties": { "ID": 112, "question": 4, "user_id": "d1tu5mw46", "comment_CZ": null, "comment_EN": null, "gender": "male", "age": "60-69", "y": 50.079754, "x": 14.43 }, "geometry": { "type": "Point", "coordinates": [ 14.429855, 50.079754 ] } },
{ "type": "Feature", "properties": { "ID": 113, "question": 5, "user_id": "d1tu5mw46", "comment_CZ": null, "comment_EN": null, "gender": "male", "age": "60-69", "y": 50.086763, "x": 14.437 }, "geometry": { "type": "Point", "coordinates": [ 14.436958, 50.086763 ] } },
{ "type": "Feature", "properties": { "ID": 114, "question": 6, "user_id": "d1tu5mw46", "comment_CZ": "Problémy s parkováním jsou v celé Praze 1, zaveďte závory omezující vjezd a umožňující vjezd rezidentům", "comment_EN": "Parking problems are all over Prague 1, introduce barriers restricting entry and allowing residents to enter", "gender": "male", "age": "60-69", "y": 50.087437, "x": 14.418 }, "geometry": { "type": "Point", "coordinates": [ 14.417989, 50.087437 ] } },
{ "type": "Feature", "properties": { "ID": 115, "question": 1, "user_id": "uousia7iy", "comment_CZ": null, "comment_EN": null, "gender": "male", "age": "20-29", "y": 50.081902, "x": 14.398 }, "geometry": { "type": "Point", "coordinates": [ 14.398012, 50.081902 ] } },
{ "type": "Feature", "properties": { "ID": 116, "question": 1, "user_id": "uousia7iy", "comment_CZ": null, "comment_EN": null, "gender": "male", "age": "20-29", "y": 50.087437, "x": 14.421 }, "geometry": { "type": "Point", "coordinates": [ 14.421487, 50.087437 ] } },
{ "type": "Feature", "properties": { "ID": 117, "question": 1, "user_id": "uousia7iy", "comment_CZ": null, "comment_EN": null, "gender": "male", "age": "20-29", "y": 50.082288, "x": 14.426 }, "geometry": { "type": "Point", "coordinates": [ 14.42625, 50.082288 ] } },
{ "type": "Feature", "properties": { "ID": 118, "question": 1, "user_id": "uousia7iy", "comment_CZ": null, "comment_EN": null, "gender": "male", "age": "20-29", "y": 50.093082, "x": 14.401 }, "geometry": { "type": "Point", "coordinates": [ 14.401488, 50.093082 ] } },
{ "type": "Feature", "properties": { "ID": 119, "question": 1, "user_id": "uousia7iy", "comment_CZ": null, "comment_EN": null, "gender": "male", "age": "20-29", "y": 50.082591, "x": 14.41 }, "geometry": { "type": "Point", "coordinates": [ 14.409857, 50.082591 ] } },
{ "type": "Feature", "properties": { "ID": 120, "question": 1, "user_id": "uousia7iy", "comment_CZ": null, "comment_EN": null, "gender": "male", "age": "20-29", "y": 50.085069, "x": 14.401 }, "geometry": { "type": "Point", "coordinates": [ 14.400716, 50.085069 ] } },
{ "type": "Feature", "properties": { "ID": 121, "question": 1, "user_id": "uousia7iy", "comment_CZ": null, "comment_EN": null, "gender": "male", "age": "20-29", "y": 50.087547, "x": 14.4 }, "geometry": { "type": "Point", "coordinates": [ 14.399815, 50.087547 ] } },
{ "type": "Feature", "properties": { "ID": 122, "question": 1, "user_id": "uousia7iy", "comment_CZ": null, "comment_EN": null, "gender": "male", "age": "20-29", "y": 50.085262, "x": 14.391 }, "geometry": { "type": "Point", "coordinates": [ 14.390502, 50.085262 ] } },
{ "type": "Feature", "properties": { "ID": 123, "question": 1, "user_id": "uousia7iy", "comment_CZ": null, "comment_EN": null, "gender": "male", "age": "20-29", "y": 50.089805, "x": 14.39 }, "geometry": { "type": "Point", "coordinates": [ 14.39003, 50.089805 ] } },
{ "type": "Feature", "properties": { "ID": 124, "question": 1, "user_id": "uousia7iy", "comment_CZ": null, "comment_EN": null, "gender": "male", "age": "20-29", "y": 50.090714, "x": 14.415 }, "geometry": { "type": "Point", "coordinates": [ 14.414964, 50.090714 ] } },
{ "type": "Feature", "properties": { "ID": 125, "question": 1, "user_id": "uousia7iy", "comment_CZ": null, "comment_EN": null, "gender": "male", "age": "20-29", "y": 50.082508, "x": 14.413 }, "geometry": { "type": "Point", "coordinates": [ 14.412947, 50.082508 ] } },
{ "type": "Feature", "properties": { "ID": 126, "question": 2, "user_id": "uousia7iy", "comment_CZ": null, "comment_EN": null, "gender": "male", "age": "20-29", "y": 50.087327, "x": 14.421 }, "geometry": { "type": "Point", "coordinates": [ 14.421272, 50.087327 ] } },
{ "type": "Feature", "properties": { "ID": 127, "question": 2, "user_id": "uousia7iy", "comment_CZ": null, "comment_EN": null, "gender": "male", "age": "20-29", "y": 50.082067, "x": 14.426 }, "geometry": { "type": "Point", "coordinates": [ 14.426379, 50.082067 ] } },
{ "type": "Feature", "properties": { "ID": 128, "question": 2, "user_id": "uousia7iy", "comment_CZ": null, "comment_EN": null, "gender": "male", "age": "20-29", "y": 50.083912, "x": 14.398 }, "geometry": { "type": "Point", "coordinates": [ 14.397755, 50.083912 ] } },
{ "type": "Feature", "properties": { "ID": 129, "question": 2, "user_id": "uousia7iy", "comment_CZ": null, "comment_EN": null, "gender": "male", "age": "20-29", "y": 50.093026, "x": 14.403 }, "geometry": { "type": "Point", "coordinates": [ 14.403076, 50.093026 ] } },
{ "type": "Feature", "properties": { "ID": 130, "question": 3, "user_id": "uousia7iy", "comment_CZ": "Kompletní otevření Hradu by bylo jen dobré.", "comment_EN": "A complete opening of the Castle would be just fine.", "gender": "male", "age": "20-29", "y": 50.092779, "x": 14.4 }, "geometry": { "type": "Point", "coordinates": [ 14.400373, 50.092779 ] } },
{ "type": "Feature", "properties": { "ID": 131, "question": 3, "user_id": "uousia7iy", "comment_CZ": null, "comment_EN": null, "gender": "male", "age": "20-29", "y": 50.083912, "x": 14.434 }, "geometry": { "type": "Point", "coordinates": [ 14.434147, 50.083912 ] } },
{ "type": "Feature", "properties": { "ID": 132, "question": 3, "user_id": "uousia7iy", "comment_CZ": "Krásné nábřeží, moc lodí, málo přístupné pro pěší.", "comment_EN": "Beautiful waterfront, too many boats, not much pedestrian access.", "gender": "male", "age": "20-29", "y": 50.093247, "x": 14.422 }, "geometry": { "type": "Point", "coordinates": [ 14.422302, 50.093247 ] } },
{ "type": "Feature", "properties": { "ID": 133, "question": 3, "user_id": "uousia7iy", "comment_CZ": "Kéž by toto místo bylo příjemnější a přístupnější pro občany.", "comment_EN": "I wish this place would be more pleasant and accessible for citizens.", "gender": "male", "age": "20-29", "y": 50.092118, "x": 14.414 }, "geometry": { "type": "Point", "coordinates": [ 14.413515, 50.092118 ] } },
{ "type": "Feature", "properties": { "ID": 134, "question": 3, "user_id": "uousia7iy", "comment_CZ": null, "comment_EN": null, "gender": "male", "age": "20-29", "y": 50.079369, "x": 14.414 }, "geometry": { "type": "Point", "coordinates": [ 14.413848, 50.079369 ] } },
{ "type": "Feature", "properties": { "ID": 135, "question": 7, "user_id": "uousia7iy", "comment_CZ": null, "comment_EN": null, "gender": "male", "age": "20-29", "y": 50.081544, "x": 14.428 }, "geometry": { "type": "Point", "coordinates": [ 14.427581, 50.081544 ] } },
{ "type": "Feature", "properties": { "ID": 136, "question": 7, "user_id": "uousia7iy", "comment_CZ": null, "comment_EN": null, "gender": "male", "age": "20-29", "y": 50.088539, "x": 14.402 }, "geometry": { "type": "Point", "coordinates": [ 14.40239, 50.088539 ] } },
{ "type": "Feature", "properties": { "ID": 137, "question": 1, "user_id": "3yiq2930l", "comment_CZ": "bohužel už pár let nepřístupné", "comment_EN": "Unfortunately, it's been inaccessible for a few years.", "gender": "male", "age": "30-39", "y": 50.092496, "x": 14.404 }, "geometry": { "type": "Point", "coordinates": [ 14.403645, 50.092496 ] } },
{ "type": "Feature", "properties": { "ID": 138, "question": 1, "user_id": "3yiq2930l", "comment_CZ": null, "comment_EN": null, "gender": "male", "age": "30-39", "y": 50.090858, "x": 14.392 }, "geometry": { "type": "Point", "coordinates": [ 14.391779, 50.090858 ] } },
{ "type": "Feature", "properties": { "ID": 139, "question": 1, "user_id": "3yiq2930l", "comment_CZ": null, "comment_EN": null, "gender": "male", "age": "30-39", "y": 50.085455, "x": 14.392 }, "geometry": { "type": "Point", "coordinates": [ 14.391661, 50.085455 ] } },
{ "type": "Feature", "properties": { "ID": 140, "question": 1, "user_id": "3yiq2930l", "comment_CZ": null, "comment_EN": null, "gender": "male", "age": "30-39", "y": 50.084752, "x": 14.408 }, "geometry": { "type": "Point", "coordinates": [ 14.408054, 50.084752 ] } },
{ "type": "Feature", "properties": { "ID": 141, "question": 2, "user_id": "3yiq2930l", "comment_CZ": null, "comment_EN": null, "gender": "male", "age": "30-39", "y": 50.083018, "x": 14.399 }, "geometry": { "type": "Point", "coordinates": [ 14.399107, 50.083018 ] } },
{ "type": "Feature", "properties": { "ID": 142, "question": 2, "user_id": "3yiq2930l", "comment_CZ": null, "comment_EN": null, "gender": "male", "age": "30-39", "y": 50.091209, "x": 14.39 }, "geometry": { "type": "Point", "coordinates": [ 14.39003, 50.091209 ] } },
{ "type": "Feature", "properties": { "ID": 143, "question": 2, "user_id": "3yiq2930l", "comment_CZ": null, "comment_EN": null, "gender": "male", "age": "30-39", "y": 50.093522, "x": 14.408 }, "geometry": { "type": "Point", "coordinates": [ 14.407711, 50.093522 ] } },
{ "type": "Feature", "properties": { "ID": 144, "question": 2, "user_id": "3yiq2930l", "comment_CZ": null, "comment_EN": null, "gender": "male", "age": "30-39", "y": 50.090934, "x": 14.41 }, "geometry": { "type": "Point", "coordinates": [ 14.410436, 50.090934 ] } },
{ "type": "Feature", "properties": { "ID": 145, "question": 2, "user_id": "3yiq2930l", "comment_CZ": null, "comment_EN": null, "gender": "male", "age": "30-39", "y": 50.087179, "x": 14.391 }, "geometry": { "type": "Point", "coordinates": [ 14.390759, 50.087179 ] } },
{ "type": "Feature", "properties": { "ID": 146, "question": 3, "user_id": "3yiq2930l", "comment_CZ": "vizuální smog", "comment_EN": "Visual smog", "gender": "male", "age": "30-39", "y": 50.086143, "x": 14.414 }, "geometry": { "type": "Point", "coordinates": [ 14.414073, 50.086143 ] } },
{ "type": "Feature", "properties": { "ID": 147, "question": 3, "user_id": "3yiq2930l", "comment_CZ": "vizuální smog", "comment_EN": "visual smog", "gender": "male", "age": "30-39", "y": 50.087379, "x": 14.406 }, "geometry": { "type": "Point", "coordinates": [ 14.405855, 50.087379 ] } },
{ "type": "Feature", "properties": { "ID": 148, "question": 3, "user_id": "3yiq2930l", "comment_CZ": "vizuální smog", "comment_EN": "visual smog", "gender": "male", "age": "30-39", "y": 50.088514, "x": 14.401 }, "geometry": { "type": "Point", "coordinates": [ 14.40056, 50.088514 ] } },
{ "type": "Feature", "properties": { "ID": 149, "question": 3, "user_id": "3yiq2930l", "comment_CZ": "vizuální smog", "comment_EN": "visual smog", "gender": "male", "age": "30-39", "y": 50.088477, "x": 14.398 }, "geometry": { "type": "Point", "coordinates": [ 14.398195, 50.088477 ] } },
{ "type": "Feature", "properties": { "ID": 150, "question": 3, "user_id": "3yiq2930l", "comment_CZ": "vizuální smog", "comment_EN": "visual smog", "gender": "male", "age": "30-39", "y": 50.086057, "x": 14.418 }, "geometry": { "type": "Point", "coordinates": [ 14.418054, 50.086057 ] } },
{ "type": "Feature", "properties": { "ID": 151, "question": 3, "user_id": "3yiq2930l", "comment_CZ": "vizuální smog", "comment_EN": "visual smog", "gender": "male", "age": "30-39", "y": 50.085985, "x": 14.421 }, "geometry": { "type": "Point", "coordinates": [ 14.420693, 50.085985 ] } },
{ "type": "Feature", "properties": { "ID": 152, "question": 3, "user_id": "3yiq2930l", "comment_CZ": "vizuální smog", "comment_EN": "visual smog", "gender": "male", "age": "30-39", "y": 50.087138, "x": 14.423 }, "geometry": { "type": "Point", "coordinates": [ 14.423456, 50.087138 ] } },
{ "type": "Feature", "properties": { "ID": 153, "question": 3, "user_id": "3yiq2930l", "comment_CZ": "vizuální smog", "comment_EN": "visual smog", "gender": "male", "age": "30-39", "y": 50.087169, "x": 14.425 }, "geometry": { "type": "Point", "coordinates": [ 14.425306, 50.087169 ] } },
{ "type": "Feature", "properties": { "ID": 154, "question": 3, "user_id": "3yiq2930l", "comment_CZ": "vizuální smog", "comment_EN": "visual smog", "gender": "male", "age": "30-39", "y": 50.086387, "x": 14.419 }, "geometry": { "type": "Point", "coordinates": [ 14.419116, 50.086387 ] } },
{ "type": "Feature", "properties": { "ID": 155, "question": 3, "user_id": "3yiq2930l", "comment_CZ": null, "comment_EN": null, "gender": "male", "age": "30-39", "y": 50.089096, "x": 14.415 }, "geometry": { "type": "Point", "coordinates": [ 14.415092, 50.089096 ] } },
{ "type": "Feature", "properties": { "ID": 156, "question": 4, "user_id": "3yiq2930l", "comment_CZ": null, "comment_EN": null, "gender": "male", "age": "30-39", "y": 50.084842, "x": 14.435 }, "geometry": { "type": "Point", "coordinates": [ 14.434619, 50.084842 ] } },
{ "type": "Feature", "properties": { "ID": 157, "question": 4, "user_id": "3yiq2930l", "comment_CZ": null, "comment_EN": null, "gender": "male", "age": "30-39", "y": 50.082928, "x": 14.433 }, "geometry": { "type": "Point", "coordinates": [ 14.432902, 50.082928 ] } },
{ "type": "Feature", "properties": { "ID": 158, "question": 4, "user_id": "3yiq2930l", "comment_CZ": null, "comment_EN": null, "gender": "male", "age": "30-39", "y": 50.086267, "x": 14.437 }, "geometry": { "type": "Point", "coordinates": [ 14.436786, 50.086267 ] } },
{ "type": "Feature", "properties": { "ID": 159, "question": 4, "user_id": "3yiq2930l", "comment_CZ": null, "comment_EN": null, "gender": "male", "age": "30-39", "y": 50.087286, "x": 14.435 }, "geometry": { "type": "Point", "coordinates": [ 14.434565, 50.087286 ] } },
{ "type": "Feature", "properties": { "ID": 160, "question": 4, "user_id": "3yiq2930l", "comment_CZ": null, "comment_EN": null, "gender": "male", "age": "30-39", "y": 50.088277, "x": 14.433 }, "geometry": { "type": "Point", "coordinates": [ 14.432527, 50.088277 ] } },
{ "type": "Feature", "properties": { "ID": 161, "question": 4, "user_id": "3yiq2930l", "comment_CZ": null, "comment_EN": null, "gender": "male", "age": "30-39", "y": 50.091843, "x": 14.436 }, "geometry": { "type": "Point", "coordinates": [ 14.436454, 50.091843 ] } },
{ "type": "Feature", "properties": { "ID": 162, "question": 4, "user_id": "3yiq2930l", "comment_CZ": null, "comment_EN": null, "gender": "male", "age": "30-39", "y": 50.078088, "x": 14.43 }, "geometry": { "type": "Point", "coordinates": [ 14.429973, 50.078088 ] } },
{ "type": "Feature", "properties": { "ID": 163, "question": 5, "user_id": "3yiq2930l", "comment_CZ": null, "comment_EN": null, "gender": "male", "age": "30-39", "y": 50.086577, "x": 14.437 }, "geometry": { "type": "Point", "coordinates": [ 14.437097, 50.086577 ] } },
{ "type": "Feature", "properties": { "ID": 164, "question": 5, "user_id": "3yiq2930l", "comment_CZ": null, "comment_EN": null, "gender": "male", "age": "30-39", "y": 50.079761, "x": 14.431 }, "geometry": { "type": "Point", "coordinates": [ 14.430757, 50.079761 ] } },
{ "type": "Feature", "properties": { "ID": 165, "question": 5, "user_id": "3yiq2930l", "comment_CZ": null, "comment_EN": null, "gender": "male", "age": "30-39", "y": 50.079203, "x": 14.433 }, "geometry": { "type": "Point", "coordinates": [ 14.432698, 50.079203 ] } },
{ "type": "Feature", "properties": { "ID": 166, "question": 5, "user_id": "3yiq2930l", "comment_CZ": null, "comment_EN": null, "gender": "male", "age": "30-39", "y": 50.07762, "x": 14.43 }, "geometry": { "type": "Point", "coordinates": [ 14.430424, 50.07762 ] } },
{ "type": "Feature", "properties": { "ID": 167, "question": 5, "user_id": "3yiq2930l", "comment_CZ": null, "comment_EN": null, "gender": "male", "age": "30-39", "y": 50.080663, "x": 14.429 }, "geometry": { "type": "Point", "coordinates": [ 14.428772, 50.080663 ] } },
{ "type": "Feature", "properties": { "ID": 168, "question": 5, "user_id": "3yiq2930l", "comment_CZ": null, "comment_EN": null, "gender": "male", "age": "30-39", "y": 50.079864, "x": 14.414 }, "geometry": { "type": "Point", "coordinates": [ 14.413891, 50.079864 ] } },
{ "type": "Feature", "properties": { "ID": 169, "question": 5, "user_id": "3yiq2930l", "comment_CZ": "tramvajový ostrůvek", "comment_EN": "tram island", "gender": "male", "age": "30-39", "y": 50.0814, "x": 14.413 }, "geometry": { "type": "Point", "coordinates": [ 14.413483, 50.0814 ] } },
{ "type": "Feature", "properties": { "ID": 170, "question": 5, "user_id": "3yiq2930l", "comment_CZ": null, "comment_EN": null, "gender": "male", "age": "30-39", "y": 50.088477, "x": 14.417 }, "geometry": { "type": "Point", "coordinates": [ 14.416659, 50.088477 ] } },
{ "type": "Feature", "properties": { "ID": 171, "question": 5, "user_id": "3yiq2930l", "comment_CZ": null, "comment_EN": null, "gender": "male", "age": "30-39", "y": 50.086893, "x": 14.404 }, "geometry": { "type": "Point", "coordinates": [ 14.403843, 50.086893 ] } },
{ "type": "Feature", "properties": { "ID": 172, "question": 5, "user_id": "3yiq2930l", "comment_CZ": null, "comment_EN": null, "gender": "male", "age": "30-39", "y": 50.081193, "x": 14.404 }, "geometry": { "type": "Point", "coordinates": [ 14.404492, 50.081193 ] } },
{ "type": "Feature", "properties": { "ID": 173, "question": 5, "user_id": "3yiq2930l", "comment_CZ": null, "comment_EN": null, "gender": "male", "age": "30-39", "y": 50.081255, "x": 14.408 }, "geometry": { "type": "Point", "coordinates": [ 14.407969, 50.081255 ] } },
{ "type": "Feature", "properties": { "ID": 174, "question": 6, "user_id": "3yiq2930l", "comment_CZ": "v centru nemají auta co dělat", "comment_EN": "there's nothing for cars to do in the centre.", "gender": "male", "age": "30-39", "y": 50.084023, "x": 14.417 }, "geometry": { "type": "Point", "coordinates": [ 14.417024, 50.084023 ] } },
{ "type": "Feature", "properties": { "ID": 175, "question": 6, "user_id": "3yiq2930l", "comment_CZ": "v centru nemají auta co dělat", "comment_EN": "cars have no business in the centre", "gender": "male", "age": "30-39", "y": 50.089915, "x": 14.42 }, "geometry": { "type": "Point", "coordinates": [ 14.41977, 50.089915 ] } },
{ "type": "Feature", "properties": { "ID": 176, "question": 6, "user_id": "3yiq2930l", "comment_CZ": "v centru nemají auta co dělat", "comment_EN": "there's nothing for cars to do in the centre", "gender": "male", "age": "30-39", "y": 50.08606, "x": 14.405 }, "geometry": { "type": "Point", "coordinates": [ 14.405265, 50.08606 ] } },
{ "type": "Feature", "properties": { "ID": 177, "question": 6, "user_id": "3yiq2930l", "comment_CZ": "v centru nemají auta co dělat", "comment_EN": "there are no cars to do in the centre", "gender": "male", "age": "30-39", "y": 50.088814, "x": 14.425 }, "geometry": { "type": "Point", "coordinates": [ 14.424663, 50.088814 ] } },
{ "type": "Feature", "properties": { "ID": 178, "question": 7, "user_id": "3yiq2930l", "comment_CZ": null, "comment_EN": null, "gender": "male", "age": "30-39", "y": 50.088098, "x": 14.418 }, "geometry": { "type": "Point", "coordinates": [ 14.418054, 50.088098 ] } },
{ "type": "Feature", "properties": { "ID": 179, "question": 7, "user_id": "3yiq2930l", "comment_CZ": null, "comment_EN": null, "gender": "male", "age": "30-39", "y": 50.088236, "x": 14.429 }, "geometry": { "type": "Point", "coordinates": [ 14.428729, 50.088236 ] } },
{ "type": "Feature", "properties": { "ID": 180, "question": 7, "user_id": "3yiq2930l", "comment_CZ": null, "comment_EN": null, "gender": "male", "age": "30-39", "y": 50.087602, "x": 14.39 }, "geometry": { "type": "Point", "coordinates": [ 14.389729, 50.087602 ] } },
{ "type": "Feature", "properties": { "ID": 181, "question": 1, "user_id": "scge0lg2a", "comment_CZ": null, "comment_EN": null, "gender": "female", "age": "30-39", "y": 50.089392, "x": 14.399 }, "geometry": { "type": "Point", "coordinates": [ 14.398592, 50.089392 ] } },
{ "type": "Feature", "properties": { "ID": 182, "question": 2, "user_id": "scge0lg2a", "comment_CZ": null, "comment_EN": null, "gender": "female", "age": "30-39", "y": 50.083258, "x": 14.395 }, "geometry": { "type": "Point", "coordinates": [ 14.395019, 50.083258 ] } },
{ "type": "Feature", "properties": { "ID": 183, "question": 3, "user_id": "scge0lg2a", "comment_CZ": null, "comment_EN": null, "gender": "female", "age": "30-39", "y": 50.093398, "x": 14.398 }, "geometry": { "type": "Point", "coordinates": [ 14.398034, 50.093398 ] } },
{ "type": "Feature", "properties": { "ID": 184, "question": 4, "user_id": "scge0lg2a", "comment_CZ": null, "comment_EN": null, "gender": "female", "age": "30-39", "y": 50.08372, "x": 14.434 }, "geometry": { "type": "Point", "coordinates": [ 14.433525, 50.08372 ] } },
{ "type": "Feature", "properties": { "ID": 185, "question": 1, "user_id": "d3shzx8gb", "comment_CZ": "Klidné  místo s historickou atmosférou", "comment_EN": "Quiet place with a historic atmosphere", "gender": "female", "age": "50-59", "y": 50.091274, "x": 14.424 }, "geometry": { "type": "Point", "coordinates": [ 14.424457, 50.091274 ] } },
{ "type": "Feature", "properties": { "ID": 186, "question": 2, "user_id": "d3shzx8gb", "comment_CZ": "První špitál,  první gotické stavby,  duchovní prostor,  galerie", "comment_EN": "First hospital, first gothic buildings, spiritual space, gallery", "gender": "female", "age": "50-59", "y": 50.09231, "x": 14.424 }, "geometry": { "type": "Point", "coordinates": [ 14.423902, 50.09231 ] } },
{ "type": "Feature", "properties": { "ID": 187, "question": 3, "user_id": "d3shzx8gb", "comment_CZ": "Revoluční potřebuje zklidnit a kultivovat,  odstranit vizuální smog", "comment_EN": "Revolucni needs to be calmed and cultivated, remove visual smog.", "gender": "female", "age": "50-59", "y": 50.091504, "x": 14.428 }, "geometry": { "type": "Point", "coordinates": [ 14.428065, 50.091504 ] } },
{ "type": "Feature", "properties": { "ID": 188, "question": 5, "user_id": "d3shzx8gb", "comment_CZ": "Na této křižovatce auta otáčejí,  nedávají přednost chodcům", "comment_EN": "Cars are turning at this intersection, not yielding to pedestrians.", "gender": "female", "age": "50-59", "y": 50.090429, "x": 14.426 }, "geometry": { "type": "Point", "coordinates": [ 14.426021, 50.090429 ] } },
{ "type": "Feature", "properties": { "ID": 189, "question": 6, "user_id": "d3shzx8gb", "comment_CZ": "Celá oblast Dlouhé,  Kozí,  Haštalské...problém zaparkovat", "comment_EN": "Whole area Dlouhé, Kozí, Hastalské...problem to park", "gender": "female", "age": "50-59", "y": 50.089962, "x": 14.424 }, "geometry": { "type": "Point", "coordinates": [ 14.424234, 50.089962 ] } },
{ "type": "Feature", "properties": { "ID": 190, "question": 7, "user_id": "d3shzx8gb", "comment_CZ": "Na Františku, U milosrdných..kolem Intercontinentalu....tady  všude více zeleně", "comment_EN": "František, U milosrdných...around the Intercontinental....there's more greenery everywhere", "gender": "female", "age": "50-59", "y": 50.092117, "x": 14.423 }, "geometry": { "type": "Point", "coordinates": [ 14.423301, 50.092117 ] } },
{ "type": "Feature", "properties": { "ID": 191, "question": 8, "user_id": "d3shzx8gb", "comment_CZ": "Bývají přeplněné", "comment_EN": "They tend to be crowded", "gender": "female", "age": "50-59", "y": 50.090541, "x": 14.423 }, "geometry": { "type": "Point", "coordinates": [ 14.422849, 50.090541 ] } },
{ "type": "Feature", "properties": { "ID": 192, "question": 1, "user_id": "q1ok87jwq", "comment_CZ": null, "comment_EN": null, "gender": "female", "age": null, "y": 50.088783, "x": 14.409 }, "geometry": { "type": "Point", "coordinates": [ 14.408731, 50.088783 ] } },
{ "type": "Feature", "properties": { "ID": 193, "question": 2, "user_id": "q1ok87jwq", "comment_CZ": null, "comment_EN": null, "gender": "female", "age": null, "y": 50.088617, "x": 14.409 }, "geometry": { "type": "Point", "coordinates": [ 14.408554, 50.088617 ] } },
{ "type": "Feature", "properties": { "ID": 194, "question": 1, "user_id": "2cvqe6vq9", "comment_CZ": null, "comment_EN": null, "gender": "female", "age": "30-39", "y": 50.080983, "x": 14.414 }, "geometry": { "type": "Point", "coordinates": [ 14.413623, 50.080983 ] } },
{ "type": "Feature", "properties": { "ID": 195, "question": 1, "user_id": "2cvqe6vq9", "comment_CZ": null, "comment_EN": null, "gender": "female", "age": "30-39", "y": 50.081961, "x": 14.414 }, "geometry": { "type": "Point", "coordinates": [ 14.41351, 50.081961 ] } },
{ "type": "Feature", "properties": { "ID": 196, "question": 1, "user_id": "2cvqe6vq9", "comment_CZ": null, "comment_EN": null, "gender": "female", "age": "30-39", "y": 50.083145, "x": 14.414 }, "geometry": { "type": "Point", "coordinates": [ 14.413666, 50.083145 ] } },
{ "type": "Feature", "properties": { "ID": 197, "question": 1, "user_id": "2cvqe6vq9", "comment_CZ": null, "comment_EN": null, "gender": "female", "age": "30-39", "y": 50.081224, "x": 14.414 }, "geometry": { "type": "Point", "coordinates": [ 14.414438, 50.081224 ] } },
{ "type": "Feature", "properties": { "ID": 198, "question": 1, "user_id": "2cvqe6vq9", "comment_CZ": null, "comment_EN": null, "gender": "female", "age": "30-39", "y": 50.08355, "x": 14.416 }, "geometry": { "type": "Point", "coordinates": [ 14.415929, 50.08355 ] } },
{ "type": "Feature", "properties": { "ID": 199, "question": 1, "user_id": "2cvqe6vq9", "comment_CZ": null, "comment_EN": null, "gender": "female", "age": "30-39", "y": 50.084398, "x": 14.417 }, "geometry": { "type": "Point", "coordinates": [ 14.417437, 50.084398 ] } },
{ "type": "Feature", "properties": { "ID": 200, "question": 1, "user_id": "2cvqe6vq9", "comment_CZ": null, "comment_EN": null, "gender": "female", "age": "30-39", "y": 50.083828, "x": 14.421 }, "geometry": { "type": "Point", "coordinates": [ 14.420541, 50.083828 ] } },
{ "type": "Feature", "properties": { "ID": 201, "question": 6, "user_id": "2cvqe6vq9", "comment_CZ": "Současné úpravy jsou pro běžný život v Praze naprosto odporujici a nevyhovujici. Bylo zde málo parkování již dříve. Úpravy ničí možnost kulturniho vyžití v centru Prahy pro výrazné množství občanů.", "comment_EN": "The current arrangements are completely contradictory and unsatisfactory for everyday life in Prague. There was little parking here before. The modifications destroy the possibility of cultural activities in the centre of Prague for a significant number", "gender": "female", "age": "30-39", "y": 50.082074, "x": 14.418 }, "geometry": { "type": "Point", "coordinates": [ 14.418247, 50.082074 ] } },
{ "type": "Feature", "properties": { "ID": 202, "question": 6, "user_id": "2cvqe6vq9", "comment_CZ": "Zcela nevyhovujici úpravy", "comment_EN": "Completely inadequate landscaping", "gender": "female", "age": "30-39", "y": 50.08173, "x": 14.417 }, "geometry": { "type": "Point", "coordinates": [ 14.417045, 50.08173 ] } },
{ "type": "Feature", "properties": { "ID": 203, "question": 6, "user_id": "2cvqe6vq9", "comment_CZ": "zásadní nedostatek parkování", "comment_EN": "fundamental lack of parking", "gender": "female", "age": "30-39", "y": 50.081417, "x": 14.416 }, "geometry": { "type": "Point", "coordinates": [ 14.415581, 50.081417 ] } },
{ "type": "Feature", "properties": { "ID": 204, "question": 6, "user_id": "2cvqe6vq9", "comment_CZ": "zásadní nedostatek parkování", "comment_EN": "A fundamental lack of parking", "gender": "female", "age": "30-39", "y": 50.083062, "x": 14.419 }, "geometry": { "type": "Point", "coordinates": [ 14.418746, 50.083062 ] } },
{ "type": "Feature", "properties": { "ID": 205, "question": 1, "user_id": "xwc6m6qoi", "comment_CZ": null, "comment_EN": null, "gender": "female", "age": "20-29", "y": 50.082453, "x": 14.41 }, "geometry": { "type": "Point", "coordinates": [ 14.409878, 50.082453 ] } },
{ "type": "Feature", "properties": { "ID": 206, "question": 1, "user_id": "xwc6m6qoi", "comment_CZ": null, "comment_EN": null, "gender": "female", "age": "20-29", "y": 50.083162, "x": 14.42 }, "geometry": { "type": "Point", "coordinates": [ 14.420371, 50.083162 ] } },
{ "type": "Feature", "properties": { "ID": 207, "question": 1, "user_id": "xwc6m6qoi", "comment_CZ": null, "comment_EN": null, "gender": "female", "age": "20-29", "y": 50.078666, "x": 14.415 }, "geometry": { "type": "Point", "coordinates": [ 14.414856, 50.078666 ] } },
{ "type": "Feature", "properties": { "ID": 208, "question": 1, "user_id": "xwc6m6qoi", "comment_CZ": null, "comment_EN": null, "gender": "female", "age": "20-29", "y": 50.079644, "x": 14.413 }, "geometry": { "type": "Point", "coordinates": [ 14.412518, 50.079644 ] } },
{ "type": "Feature", "properties": { "ID": 209, "question": 1, "user_id": "xwc6m6qoi", "comment_CZ": null, "comment_EN": null, "gender": "female", "age": "20-29", "y": 50.083045, "x": 14.408 }, "geometry": { "type": "Point", "coordinates": [ 14.408312, 50.083045 ] } },
{ "type": "Feature", "properties": { "ID": 210, "question": 1, "user_id": "xwc6m6qoi", "comment_CZ": null, "comment_EN": null, "gender": "female", "age": "20-29", "y": 50.091209, "x": 14.394 }, "geometry": { "type": "Point", "coordinates": [ 14.393849, 50.091209 ] } },
{ "type": "Feature", "properties": { "ID": 211, "question": 2, "user_id": "xwc6m6qoi", "comment_CZ": null, "comment_EN": null, "gender": "female", "age": "20-29", "y": 50.091182, "x": 14.395 }, "geometry": { "type": "Point", "coordinates": [ 14.395115, 50.091182 ] } },
{ "type": "Feature", "properties": { "ID": 212, "question": 2, "user_id": "xwc6m6qoi", "comment_CZ": null, "comment_EN": null, "gender": "female", "age": "20-29", "y": 50.089695, "x": 14.401 }, "geometry": { "type": "Point", "coordinates": [ 14.401124, 50.089695 ] } },
{ "type": "Feature", "properties": { "ID": 213, "question": 2, "user_id": "xwc6m6qoi", "comment_CZ": null, "comment_EN": null, "gender": "female", "age": "20-29", "y": 50.083513, "x": 14.397 }, "geometry": { "type": "Point", "coordinates": [ 14.396703, 50.083513 ] } },
{ "type": "Feature", "properties": { "ID": 214, "question": 2, "user_id": "xwc6m6qoi", "comment_CZ": null, "comment_EN": null, "gender": "female", "age": "20-29", "y": 50.087065, "x": 14.396 }, "geometry": { "type": "Point", "coordinates": [ 14.396489, 50.087065 ] } },
{ "type": "Feature", "properties": { "ID": 215, "question": 2, "user_id": "xwc6m6qoi", "comment_CZ": null, "comment_EN": null, "gender": "female", "age": "20-29", "y": 50.084697, "x": 14.416 }, "geometry": { "type": "Point", "coordinates": [ 14.416487, 50.084697 ] } },
{ "type": "Feature", "properties": { "ID": 216, "question": 2, "user_id": "xwc6m6qoi", "comment_CZ": null, "comment_EN": null, "gender": "female", "age": "20-29", "y": 50.091264, "x": 14.432 }, "geometry": { "type": "Point", "coordinates": [ 14.431915, 50.091264 ] } },
{ "type": "Feature", "properties": { "ID": 217, "question": 3, "user_id": "xwc6m6qoi", "comment_CZ": null, "comment_EN": null, "gender": "female", "age": "20-29", "y": 50.082811, "x": 14.413 }, "geometry": { "type": "Point", "coordinates": [ 14.412839, 50.082811 ] } },
{ "type": "Feature", "properties": { "ID": 218, "question": 3, "user_id": "xwc6m6qoi", "comment_CZ": null, "comment_EN": null, "gender": "female", "age": "20-29", "y": 50.087148, "x": 14.43 }, "geometry": { "type": "Point", "coordinates": [ 14.430113, 50.087148 ] } },
{ "type": "Feature", "properties": { "ID": 219, "question": 3, "user_id": "xwc6m6qoi", "comment_CZ": null, "comment_EN": null, "gender": "female", "age": "20-29", "y": 50.085606, "x": 14.43 }, "geometry": { "type": "Point", "coordinates": [ 14.42977, 50.085606 ] } },
{ "type": "Feature", "properties": { "ID": 220, "question": 3, "user_id": "xwc6m6qoi", "comment_CZ": null, "comment_EN": null, "gender": "female", "age": "20-29", "y": 50.082136, "x": 14.426 }, "geometry": { "type": "Point", "coordinates": [ 14.426208, 50.082136 ] } },
{ "type": "Feature", "properties": { "ID": 221, "question": 3, "user_id": "xwc6m6qoi", "comment_CZ": null, "comment_EN": null, "gender": "female", "age": "20-29", "y": 50.085372, "x": 14.425 }, "geometry": { "type": "Point", "coordinates": [ 14.425242, 50.085372 ] } },
{ "type": "Feature", "properties": { "ID": 222, "question": 3, "user_id": "xwc6m6qoi", "comment_CZ": null, "comment_EN": null, "gender": "female", "age": "20-29", "y": 50.090769, "x": 14.428 }, "geometry": { "type": "Point", "coordinates": [ 14.427752, 50.090769 ] } },
{ "type": "Feature", "properties": { "ID": 223, "question": 4, "user_id": "xwc6m6qoi", "comment_CZ": null, "comment_EN": null, "gender": "female", "age": "20-29", "y": 50.082453, "x": 14.426 }, "geometry": { "type": "Point", "coordinates": [ 14.426143, 50.082453 ] } },
{ "type": "Feature", "properties": { "ID": 224, "question": 4, "user_id": "xwc6m6qoi", "comment_CZ": null, "comment_EN": null, "gender": "female", "age": "20-29", "y": 50.088318, "x": 14.433 }, "geometry": { "type": "Point", "coordinates": [ 14.432688, 50.088318 ] } },
{ "type": "Feature", "properties": { "ID": 225, "question": 4, "user_id": "xwc6m6qoi", "comment_CZ": null, "comment_EN": null, "gender": "female", "age": "20-29", "y": 50.083747, "x": 14.42 }, "geometry": { "type": "Point", "coordinates": [ 14.420285, 50.083747 ] } },
{ "type": "Feature", "properties": { "ID": 226, "question": 4, "user_id": "xwc6m6qoi", "comment_CZ": null, "comment_EN": null, "gender": "female", "age": "20-29", "y": 50.087988, "x": 14.42 }, "geometry": { "type": "Point", "coordinates": [ 14.420414, 50.087988 ] } },
{ "type": "Feature", "properties": { "ID": 227, "question": 4, "user_id": "xwc6m6qoi", "comment_CZ": null, "comment_EN": null, "gender": "female", "age": "20-29", "y": 50.084009, "x": 14.434 }, "geometry": { "type": "Point", "coordinates": [ 14.433932, 50.084009 ] } },
{ "type": "Feature", "properties": { "ID": 228, "question": 4, "user_id": "xwc6m6qoi", "comment_CZ": null, "comment_EN": null, "gender": "female", "age": "20-29", "y": 50.081544, "x": 14.42 }, "geometry": { "type": "Point", "coordinates": [ 14.419684, 50.081544 ] } },
{ "type": "Feature", "properties": { "ID": 229, "question": 5, "user_id": "xwc6m6qoi", "comment_CZ": null, "comment_EN": null, "gender": "female", "age": "20-29", "y": 50.085386, "x": 14.414 }, "geometry": { "type": "Point", "coordinates": [ 14.413934, 50.085386 ] } },
{ "type": "Feature", "properties": { "ID": 230, "question": 5, "user_id": "xwc6m6qoi", "comment_CZ": null, "comment_EN": null, "gender": "female", "age": "20-29", "y": 50.088456, "x": 14.417 }, "geometry": { "type": "Point", "coordinates": [ 14.416702, 50.088456 ] } },
{ "type": "Feature", "properties": { "ID": 231, "question": 5, "user_id": "xwc6m6qoi", "comment_CZ": null, "comment_EN": null, "gender": "female", "age": "20-29", "y": 50.079795, "x": 14.431 }, "geometry": { "type": "Point", "coordinates": [ 14.430649, 50.079795 ] } },
{ "type": "Feature", "properties": { "ID": 232, "question": 5, "user_id": "xwc6m6qoi", "comment_CZ": null, "comment_EN": null, "gender": "female", "age": "20-29", "y": 50.087726, "x": 14.415 }, "geometry": { "type": "Point", "coordinates": [ 14.415221, 50.087726 ] } },
{ "type": "Feature", "properties": { "ID": 233, "question": 7, "user_id": "xwc6m6qoi", "comment_CZ": null, "comment_EN": null, "gender": "female", "age": "20-29", "y": 50.087024, "x": 14.418 }, "geometry": { "type": "Point", "coordinates": [ 14.41756, 50.087024 ] } },
{ "type": "Feature", "properties": { "ID": 234, "question": 7, "user_id": "xwc6m6qoi", "comment_CZ": null, "comment_EN": null, "gender": "female", "age": "20-29", "y": 50.08416, "x": 14.417 }, "geometry": { "type": "Point", "coordinates": [ 14.416938, 50.08416 ] } },
{ "type": "Feature", "properties": { "ID": 235, "question": 7, "user_id": "xwc6m6qoi", "comment_CZ": null, "comment_EN": null, "gender": "female", "age": "20-29", "y": 50.087795, "x": 14.43 }, "geometry": { "type": "Point", "coordinates": [ 14.429555, 50.087795 ] } },
{ "type": "Feature", "properties": { "ID": 236, "question": 7, "user_id": "xwc6m6qoi", "comment_CZ": null, "comment_EN": null, "gender": "female", "age": "20-29", "y": 50.080635, "x": 14.417 }, "geometry": { "type": "Point", "coordinates": [ 14.416702, 50.080635 ] } },
{ "type": "Feature", "properties": { "ID": 237, "question": 1, "user_id": "32ampwzaf", "comment_CZ": null, "comment_EN": null, "gender": "male", "age": "40-49", "y": 50.082956, "x": 14.407 }, "geometry": { "type": "Point", "coordinates": [ 14.407321, 50.082956 ] } },
{ "type": "Feature", "properties": { "ID": 238, "question": 1, "user_id": "32ampwzaf", "comment_CZ": null, "comment_EN": null, "gender": "male", "age": "40-49", "y": 50.079552, "x": 14.412 }, "geometry": { "type": "Point", "coordinates": [ 14.412377, 50.079552 ] } },
{ "type": "Feature", "properties": { "ID": 239, "question": 1, "user_id": "32ampwzaf", "comment_CZ": null, "comment_EN": null, "gender": "male", "age": "40-49", "y": 50.079414, "x": 14.418 }, "geometry": { "type": "Point", "coordinates": [ 14.417541, 50.079414 ] } },
{ "type": "Feature", "properties": { "ID": 240, "question": 2, "user_id": "32ampwzaf", "comment_CZ": null, "comment_EN": null, "gender": "male", "age": "40-49", "y": 50.087326, "x": 14.421 }, "geometry": { "type": "Point", "coordinates": [ 14.421041, 50.087326 ] } },
{ "type": "Feature", "properties": { "ID": 241, "question": 2, "user_id": "32ampwzaf", "comment_CZ": "socha Franze Kafky od J. Róny", "comment_EN": "Franz Kafka statue by J. Róna", "gender": "male", "age": "40-49", "y": 50.090006, "x": 14.421 }, "geometry": { "type": "Point", "coordinates": [ 14.420829, 50.090006 ] } },
{ "type": "Feature", "properties": { "ID": 242, "question": 2, "user_id": "32ampwzaf", "comment_CZ": "MPO", "comment_EN": "MIT", "gender": "male", "age": "40-49", "y": 50.093235, "x": 14.426 }, "geometry": { "type": "Point", "coordinates": [ 14.425909, 50.093235 ] } },
{ "type": "Feature", "properties": { "ID": 243, "question": 2, "user_id": "32ampwzaf", "comment_CZ": null, "comment_EN": null, "gender": "male", "age": "40-49", "y": 50.091945, "x": 14.424 }, "geometry": { "type": "Point", "coordinates": [ 14.42404, 50.091945 ] } },
{ "type": "Feature", "properties": { "ID": 244, "question": 2, "user_id": "32ampwzaf", "comment_CZ": null, "comment_EN": null, "gender": "male", "age": "40-49", "y": 50.089878, "x": 14.416 }, "geometry": { "type": "Point", "coordinates": [ 14.416418, 50.089878 ] } },
{ "type": "Feature", "properties": { "ID": 245, "question": 2, "user_id": "32ampwzaf", "comment_CZ": null, "comment_EN": null, "gender": "male", "age": "40-49", "y": 50.08944, "x": 14.417 }, "geometry": { "type": "Point", "coordinates": [ 14.417426, 50.08944 ] } },
{ "type": "Feature", "properties": { "ID": 246, "question": 2, "user_id": "32ampwzaf", "comment_CZ": null, "comment_EN": null, "gender": "male", "age": "40-49", "y": 50.088845, "x": 14.414 }, "geometry": { "type": "Point", "coordinates": [ 14.414258, 50.088845 ] } },
{ "type": "Feature", "properties": { "ID": 247, "question": 2, "user_id": "32ampwzaf", "comment_CZ": null, "comment_EN": null, "gender": "male", "age": "40-49", "y": 50.086099, "x": 14.407 }, "geometry": { "type": "Point", "coordinates": [ 14.406596, 50.086099 ] } },
{ "type": "Feature", "properties": { "ID": 248, "question": 2, "user_id": "32ampwzaf", "comment_CZ": null, "comment_EN": null, "gender": "male", "age": "40-49", "y": 50.087668, "x": 14.405 }, "geometry": { "type": "Point", "coordinates": [ 14.40451, 50.087668 ] } },
{ "type": "Feature", "properties": { "ID": 249, "question": 2, "user_id": "32ampwzaf", "comment_CZ": null, "comment_EN": null, "gender": "male", "age": "40-49", "y": 50.089603, "x": 14.397 }, "geometry": { "type": "Point", "coordinates": [ 14.397458, 50.089603 ] } },
{ "type": "Feature", "properties": { "ID": 250, "question": 2, "user_id": "32ampwzaf", "comment_CZ": null, "comment_EN": null, "gender": "male", "age": "40-49", "y": 50.088641, "x": 14.391 }, "geometry": { "type": "Point", "coordinates": [ 14.390976, 50.088641 ] } },
{ "type": "Feature", "properties": { "ID": 251, "question": 2, "user_id": "32ampwzaf", "comment_CZ": null, "comment_EN": null, "gender": "male", "age": "40-49", "y": 50.086936, "x": 14.39 }, "geometry": { "type": "Point", "coordinates": [ 14.389555, 50.086936 ] } },
{ "type": "Feature", "properties": { "ID": 252, "question": 2, "user_id": "32ampwzaf", "comment_CZ": null, "comment_EN": null, "gender": "male", "age": "40-49", "y": 50.083517, "x": 14.395 }, "geometry": { "type": "Point", "coordinates": [ 14.395084, 50.083517 ] } },
{ "type": "Feature", "properties": { "ID": 253, "question": 2, "user_id": "32ampwzaf", "comment_CZ": null, "comment_EN": null, "gender": "male", "age": "40-49", "y": 50.084974, "x": 14.393 }, "geometry": { "type": "Point", "coordinates": [ 14.392631, 50.084974 ] } },
{ "type": "Feature", "properties": { "ID": 254, "question": 2, "user_id": "32ampwzaf", "comment_CZ": "Pomník zločinů totality", "comment_EN": "Monument to the crimes of totalitarianism", "gender": "male", "age": "40-49", "y": 50.082809, "x": 14.404 }, "geometry": { "type": "Point", "coordinates": [ 14.404214, 50.082809 ] } },
{ "type": "Feature", "properties": { "ID": 255, "question": 2, "user_id": "32ampwzaf", "comment_CZ": null, "comment_EN": null, "gender": "male", "age": "40-49", "y": 50.084075, "x": 14.408 }, "geometry": { "type": "Point", "coordinates": [ 14.407926, 50.084075 ] } },
{ "type": "Feature", "properties": { "ID": 256, "question": 2, "user_id": "32ampwzaf", "comment_CZ": null, "comment_EN": null, "gender": "male", "age": "40-49", "y": 50.08204, "x": 14.41 }, "geometry": { "type": "Point", "coordinates": [ 14.409943, 50.08204 ] } },
{ "type": "Feature", "properties": { "ID": 257, "question": 2, "user_id": "32ampwzaf", "comment_CZ": null, "comment_EN": null, "gender": "male", "age": "40-49", "y": 50.084095, "x": 14.424 }, "geometry": { "type": "Point", "coordinates": [ 14.423674, 50.084095 ] } },
{ "type": "Feature", "properties": { "ID": 258, "question": 3, "user_id": "32ampwzaf", "comment_CZ": null, "comment_EN": null, "gender": "male", "age": "40-49", "y": 50.083072, "x": 14.419 }, "geometry": { "type": "Point", "coordinates": [ 14.418553, 50.083072 ] } },
{ "type": "Feature", "properties": { "ID": 259, "question": 3, "user_id": "32ampwzaf", "comment_CZ": null, "comment_EN": null, "gender": "male", "age": "40-49", "y": 50.08614, "x": 14.435 }, "geometry": { "type": "Point", "coordinates": [ 14.435008, 50.08614 ] } },
{ "type": "Feature", "properties": { "ID": 260, "question": 3, "user_id": "32ampwzaf", "comment_CZ": "Preclík", "comment_EN": "Pretzel", "gender": "male", "age": "40-49", "y": 50.090245, "x": 14.411 }, "geometry": { "type": "Point", "coordinates": [ 14.410932, 50.090245 ] } },
{ "type": "Feature", "properties": { "ID": 261, "question": 3, "user_id": "32ampwzaf", "comment_CZ": "Spofforth", "comment_EN": "Spofforth", "gender": "male", "age": "40-49", "y": 50.090927, "x": 14.41 }, "geometry": { "type": "Point", "coordinates": [ 14.410459, 50.090927 ] } },
{ "type": "Feature", "properties": { "ID": 262, "question": 1, "user_id": "odokshl60", "comment_CZ": "Obecní dům", "comment_EN": "Municipal House", "gender": "male", "age": "40-49", "y": 50.087761, "x": 14.428 }, "geometry": { "type": "Point", "coordinates": [ 14.427833, 50.087761 ] } },
{ "type": "Feature", "properties": { "ID": 263, "question": 2, "user_id": "odokshl60", "comment_CZ": "Hotel Paříž", "comment_EN": "Hotel Paris", "gender": "male", "age": "40-49", "y": 50.088181, "x": 14.427 }, "geometry": { "type": "Point", "coordinates": [ 14.427489, 50.088181 ] } },
{ "type": "Feature", "properties": { "ID": 264, "question": 3, "user_id": "odokshl60", "comment_CZ": "Masarykovo nádraží", "comment_EN": "Masaryk Railway Station", "gender": "male", "age": "40-49", "y": 50.08842, "x": 14.434 }, "geometry": { "type": "Point", "coordinates": [ 14.43405, 50.08842 ] } },
{ "type": "Feature", "properties": { "ID": 265, "question": 4, "user_id": "odokshl60", "comment_CZ": "Vrchlického sady", "comment_EN": "Vrchlického sady", "gender": "male", "age": "40-49", "y": 50.084827, "x": 14.435 }, "geometry": { "type": "Point", "coordinates": [ 14.43463, 50.084827 ] } },
{ "type": "Feature", "properties": { "ID": 266, "question": 5, "user_id": "odokshl60", "comment_CZ": "Přechod Hybernská / Opletalova", "comment_EN": "Crossing Hybernska / Opletalova", "gender": "male", "age": "40-49", "y": 50.087243, "x": 14.435 }, "geometry": { "type": "Point", "coordinates": [ 14.435209, 50.087243 ] } },
{ "type": "Feature", "properties": { "ID": 267, "question": 6, "user_id": "odokshl60", "comment_CZ": null, "comment_EN": null, "gender": "male", "age": "40-49", "y": 50.084978, "x": 14.433 }, "geometry": { "type": "Point", "coordinates": [ 14.433426, 50.084978 ] } },
{ "type": "Feature", "properties": { "ID": 268, "question": 7, "user_id": "odokshl60", "comment_CZ": "Ideální místo pro park a zeleň v centru města pro pracující i rezidenty.", "comment_EN": "Ideal place for a park and green space in the city centre for workers and residents.", "gender": "male", "age": "40-49", "y": 50.088399, "x": 14.435 }, "geometry": { "type": "Point", "coordinates": [ 14.434705, 50.088399 ] } },
{ "type": "Feature", "properties": { "ID": 269, "question": 1, "user_id": "0ph9p1lix", "comment_CZ": null, "comment_EN": null, "gender": "male", "age": "20-29", "y": 50.089578, "x": 14.414 }, "geometry": { "type": "Point", "coordinates": [ 14.414454, 50.089578 ] } },
{ "type": "Feature", "properties": { "ID": 270, "question": 1, "user_id": "0ph9p1lix", "comment_CZ": null, "comment_EN": null, "gender": "male", "age": "20-29", "y": 50.085554, "x": 14.414 }, "geometry": { "type": "Point", "coordinates": [ 14.413526, 50.085554 ] } },
{ "type": "Feature", "properties": { "ID": 271, "question": 2, "user_id": "0ph9p1lix", "comment_CZ": null, "comment_EN": null, "gender": "male", "age": "20-29", "y": 50.086215, "x": 14.413 }, "geometry": { "type": "Point", "coordinates": [ 14.41344, 50.086215 ] } },
{ "type": "Feature", "properties": { "ID": 272, "question": 2, "user_id": "0ph9p1lix", "comment_CZ": null, "comment_EN": null, "gender": "male", "age": "20-29", "y": 50.085503, "x": 14.414 }, "geometry": { "type": "Point", "coordinates": [ 14.413531, 50.085503 ] } },
{ "type": "Feature", "properties": { "ID": 273, "question": 2, "user_id": "0ph9p1lix", "comment_CZ": null, "comment_EN": null, "gender": "male", "age": "20-29", "y": 50.089781, "x": 14.415 }, "geometry": { "type": "Point", "coordinates": [ 14.415484, 50.089781 ] } },
{ "type": "Feature", "properties": { "ID": 274, "question": 2, "user_id": "0ph9p1lix", "comment_CZ": null, "comment_EN": null, "gender": "male", "age": "20-29", "y": 50.089599, "x": 14.414 }, "geometry": { "type": "Point", "coordinates": [ 14.414406, 50.089599 ] } },
{ "type": "Feature", "properties": { "ID": 275, "question": 2, "user_id": "0ph9p1lix", "comment_CZ": null, "comment_EN": null, "gender": "male", "age": "20-29", "y": 50.087513, "x": 14.421 }, "geometry": { "type": "Point", "coordinates": [ 14.421165, 50.087513 ] } },
{ "type": "Feature", "properties": { "ID": 276, "question": 4, "user_id": "0ph9p1lix", "comment_CZ": null, "comment_EN": null, "gender": "male", "age": "20-29", "y": 50.080629, "x": 14.429 }, "geometry": { "type": "Point", "coordinates": [ 14.428804, 50.080629 ] } },
{ "type": "Feature", "properties": { "ID": 277, "question": 3, "user_id": "2izwz0gp4", "comment_CZ": "Místo nefunguje jako pražská ulice", "comment_EN": "The site does not function like a Prague street", "gender": "male", "age": "40-49", "y": 50.088402, "x": 14.431 }, "geometry": { "type": "Point", "coordinates": [ 14.431395, 50.088402 ] } },
{ "type": "Feature", "properties": { "ID": 278, "question": 3, "user_id": "2izwz0gp4", "comment_CZ": "Park Kampa - v dezolátním stavu od povodní v roce 2002", "comment_EN": "Kampa Park - in a desolate state since the floods in 2002", "gender": "male", "age": "40-49", "y": 50.083916, "x": 14.408 }, "geometry": { "type": "Point", "coordinates": [ 14.407904, 50.083916 ] } },
{ "type": "Feature", "properties": { "ID": 279, "question": 3, "user_id": "2izwz0gp4", "comment_CZ": "Náletová ne-park, nepřístupné pro občany, psy - vhodný pouze pro opilce a odkládání odpadků", "comment_EN": "Bulky non-park, inaccessible to citizens, dogs - only suitable for drunks and littering", "gender": "male", "age": "40-49", "y": 50.084584, "x": 14.414 }, "geometry": { "type": "Point", "coordinates": [ 14.413805, 50.084584 ] } },
{ "type": "Feature", "properties": { "ID": 280, "question": 3, "user_id": "2izwz0gp4", "comment_CZ": "Naprosto sterilní místo - střecha garáží rozbíjí celý prostor + vjezd do garáží. Celé místo by zasloužilo rekonstrukci a dokončení třeba stavbou + doplnit stromy aby se náměstí stalo místem pro pobyt", "comment_EN": "Absolutely sterile place - garage roof breaks up the whole area + garage entrance. The whole place deserves to be renovated and finished with perhaps a building + trees to make the square a place to stay", "gender": "male", "age": "40-49", "y": 50.091046, "x": 14.419 }, "geometry": { "type": "Point", "coordinates": [ 14.418896, 50.091046 ] } },
{ "type": "Feature", "properties": { "ID": 281, "question": 5, "user_id": "2izwz0gp4", "comment_CZ": "Chodec je zde lovnou zvěří pro cyklisty", "comment_EN": "The pedestrian is the hunting ground for cyclists.", "gender": "male", "age": "40-49", "y": 50.084437, "x": 14.424 }, "geometry": { "type": "Point", "coordinates": [ 14.423858, 50.084437 ] } },
{ "type": "Feature", "properties": { "ID": 282, "question": 5, "user_id": "2izwz0gp4", "comment_CZ": "Cyklisté na chodníku", "comment_EN": "Cyclists on the pavement", "gender": "male", "age": "40-49", "y": 50.082312, "x": 14.422 }, "geometry": { "type": "Point", "coordinates": [ 14.422371, 50.082312 ] } },
{ "type": "Feature", "properties": { "ID": 283, "question": 5, "user_id": "2izwz0gp4", "comment_CZ": "Nebezpeční cyklisté na pěší zóně", "comment_EN": "Dangerous cyclists in the pedestrian zone", "gender": "male", "age": "40-49", "y": 50.08773, "x": 14.42 }, "geometry": { "type": "Point", "coordinates": [ 14.419615, 50.08773 ] } },
{ "type": "Feature", "properties": { "ID": 284, "question": 5, "user_id": "2izwz0gp4", "comment_CZ": "Rychle jedoucí cyklisté na pěší zóně", "comment_EN": "Fast cyclists in pedestrian zone", "gender": "male", "age": "40-49", "y": 50.087163, "x": 14.425 }, "geometry": { "type": "Point", "coordinates": [ 14.424875, 50.087163 ] } },
{ "type": "Feature", "properties": { "ID": 285, "question": 6, "user_id": "2izwz0gp4", "comment_CZ": "Vozidla parkující na Obytné zóně - nebezpečné pro chodce i projíždějící vozidla", "comment_EN": "Vehicles parked on the Residential Zone - dangerous for pedestrians and passing vehicles", "gender": "male", "age": "40-49", "y": 50.089861, "x": 14.426 }, "geometry": { "type": "Point", "coordinates": [ 14.425972, 50.089861 ] } },
{ "type": "Feature", "properties": { "ID": 286, "question": 6, "user_id": "2izwz0gp4", "comment_CZ": "Auta parkující na Obytné zóně v místě silného pěšího i automobilového provozu - nikdo zde nekontroluje", "comment_EN": "Cars parked on the Residential Zone in a place of heavy pedestrian and car traffic - no one checks there", "gender": "male", "age": "40-49", "y": 50.089045, "x": 14.428 }, "geometry": { "type": "Point", "coordinates": [ 14.428136, 50.089045 ] } },
{ "type": "Feature", "properties": { "ID": 287, "question": 6, "user_id": "2izwz0gp4", "comment_CZ": "Divoké parkování i před přechody - nebezpečné pro chodce i automobily", "comment_EN": "Wild parking even in front of crossings - dangerous for pedestrians and cars", "gender": "male", "age": "40-49", "y": 50.08792, "x": 14.427 }, "geometry": { "type": "Point", "coordinates": [ 14.426891, 50.08792 ] } },
{ "type": "Feature", "properties": { "ID": 288, "question": 1, "user_id": "qgkflk5gi", "comment_CZ": null, "comment_EN": null, "gender": "male", "age": "0-19", "y": 50.082591, "x": 14.397 }, "geometry": { "type": "Point", "coordinates": [ 14.397068, 50.082591 ] } },
{ "type": "Feature", "properties": { "ID": 289, "question": 1, "user_id": "qgkflk5gi", "comment_CZ": null, "comment_EN": null, "gender": "male", "age": "0-19", "y": 50.084601, "x": 14.408 }, "geometry": { "type": "Point", "coordinates": [ 14.408312, 50.084601 ] } },
{ "type": "Feature", "properties": { "ID": 290, "question": 2, "user_id": "qgkflk5gi", "comment_CZ": null, "comment_EN": null, "gender": "male", "age": "0-19", "y": 50.093082, "x": 14.403 }, "geometry": { "type": "Point", "coordinates": [ 14.403119, 50.093082 ] } },
{ "type": "Feature", "properties": { "ID": 291, "question": 2, "user_id": "qgkflk5gi", "comment_CZ": null, "comment_EN": null, "gender": "male", "age": "0-19", "y": 50.082343, "x": 14.398 }, "geometry": { "type": "Point", "coordinates": [ 14.397969, 50.082343 ] } },
{ "type": "Feature", "properties": { "ID": 292, "question": 2, "user_id": "qgkflk5gi", "comment_CZ": null, "comment_EN": null, "gender": "male", "age": "0-19", "y": 50.08405, "x": 14.408 }, "geometry": { "type": "Point", "coordinates": [ 14.407926, 50.08405 ] } },
{ "type": "Feature", "properties": { "ID": 293, "question": 2, "user_id": "qgkflk5gi", "comment_CZ": null, "comment_EN": null, "gender": "male", "age": "0-19", "y": 50.08182, "x": 14.41 }, "geometry": { "type": "Point", "coordinates": [ 14.409943, 50.08182 ] } },
{ "type": "Feature", "properties": { "ID": 294, "question": 2, "user_id": "qgkflk5gi", "comment_CZ": null, "comment_EN": null, "gender": "male", "age": "0-19", "y": 50.090301, "x": 14.411 }, "geometry": { "type": "Point", "coordinates": [ 14.410715, 50.090301 ] } },
{ "type": "Feature", "properties": { "ID": 295, "question": 2, "user_id": "qgkflk5gi", "comment_CZ": null, "comment_EN": null, "gender": "male", "age": "0-19", "y": 50.088043, "x": 14.404 }, "geometry": { "type": "Point", "coordinates": [ 14.404407, 50.088043 ] } },
{ "type": "Feature", "properties": { "ID": 296, "question": 2, "user_id": "qgkflk5gi", "comment_CZ": null, "comment_EN": null, "gender": "male", "age": "0-19", "y": 50.087272, "x": 14.422 }, "geometry": { "type": "Point", "coordinates": [ 14.421701, 50.087272 ] } },
{ "type": "Feature", "properties": { "ID": 297, "question": 2, "user_id": "qgkflk5gi", "comment_CZ": null, "comment_EN": null, "gender": "male", "age": "0-19", "y": 50.092724, "x": 14.423 }, "geometry": { "type": "Point", "coordinates": [ 14.423332, 50.092724 ] } },
{ "type": "Feature", "properties": { "ID": 298, "question": 2, "user_id": "qgkflk5gi", "comment_CZ": null, "comment_EN": null, "gender": "male", "age": "0-19", "y": 50.088043, "x": 14.429 }, "geometry": { "type": "Point", "coordinates": [ 14.428825, 50.088043 ] } },
{ "type": "Feature", "properties": { "ID": 299, "question": 2, "user_id": "qgkflk5gi", "comment_CZ": null, "comment_EN": null, "gender": "male", "age": "0-19", "y": 50.079286, "x": 14.43 }, "geometry": { "type": "Point", "coordinates": [ 14.43037, 50.079286 ] } },
{ "type": "Feature", "properties": { "ID": 300, "question": 2, "user_id": "qgkflk5gi", "comment_CZ": null, "comment_EN": null, "gender": "male", "age": "0-19", "y": 50.084408, "x": 14.424 }, "geometry": { "type": "Point", "coordinates": [ 14.423933, 50.084408 ] } },
{ "type": "Feature", "properties": { "ID": 301, "question": 2, "user_id": "qgkflk5gi", "comment_CZ": null, "comment_EN": null, "gender": "male", "age": "0-19", "y": 50.08617, "x": 14.414 }, "geometry": { "type": "Point", "coordinates": [ 14.413934, 50.08617 ] } },
{ "type": "Feature", "properties": { "ID": 302, "question": 3, "user_id": "qgkflk5gi", "comment_CZ": null, "comment_EN": null, "gender": "male", "age": "0-19", "y": 50.083968, "x": 14.434 }, "geometry": { "type": "Point", "coordinates": [ 14.433804, 50.083968 ] } },
{ "type": "Feature", "properties": { "ID": 303, "question": 4, "user_id": "qgkflk5gi", "comment_CZ": null, "comment_EN": null, "gender": "male", "age": "0-19", "y": 50.08427, "x": 14.434 }, "geometry": { "type": "Point", "coordinates": [ 14.433675, 50.08427 ] } },
{ "type": "Feature", "properties": { "ID": 304, "question": 7, "user_id": "qgkflk5gi", "comment_CZ": null, "comment_EN": null, "gender": "male", "age": "0-19", "y": 50.087024, "x": 14.421 }, "geometry": { "type": "Point", "coordinates": [ 14.420929, 50.087024 ] } },
{ "type": "Feature", "properties": { "ID": 305, "question": 8, "user_id": "qgkflk5gi", "comment_CZ": null, "comment_EN": null, "gender": "male", "age": "0-19", "y": 50.08741, "x": 14.421 }, "geometry": { "type": "Point", "coordinates": [ 14.421101, 50.08741 ] } },
{ "type": "Feature", "properties": { "ID": 306, "question": 8, "user_id": "qgkflk5gi", "comment_CZ": null, "comment_EN": null, "gender": "male", "age": "0-19", "y": 50.08193, "x": 14.426 }, "geometry": { "type": "Point", "coordinates": [ 14.426079, 50.08193 ] } },
{ "type": "Feature", "properties": { "ID": 307, "question": 1, "user_id": "zdquil5w0", "comment_CZ": null, "comment_EN": null, "gender": "female", "age": "0-19", "y": 50.089007, "x": 14.409 }, "geometry": { "type": "Point", "coordinates": [ 14.40858, 50.089007 ] } },
{ "type": "Feature", "properties": { "ID": 308, "question": 1, "user_id": "zdquil5w0", "comment_CZ": null, "comment_EN": null, "gender": "female", "age": "0-19", "y": 50.091099, "x": 14.409 }, "geometry": { "type": "Point", "coordinates": [ 14.409245, 50.091099 ] } },
{ "type": "Feature", "properties": { "ID": 309, "question": 1, "user_id": "zdquil5w0", "comment_CZ": null, "comment_EN": null, "gender": "female", "age": "0-19", "y": 50.089922, "x": 14.406 }, "geometry": { "type": "Point", "coordinates": [ 14.406434, 50.089922 ] } },
{ "type": "Feature", "properties": { "ID": 310, "question": 1, "user_id": "zdquil5w0", "comment_CZ": null, "comment_EN": null, "gender": "female", "age": "0-19", "y": 50.089516, "x": 14.407 }, "geometry": { "type": "Point", "coordinates": [ 14.406842, 50.089516 ] } },
{ "type": "Feature", "properties": { "ID": 311, "question": 1, "user_id": "zdquil5w0", "comment_CZ": null, "comment_EN": null, "gender": "female", "age": "0-19", "y": 50.08321, "x": 14.398 }, "geometry": { "type": "Point", "coordinates": [ 14.397519, 50.08321 ] } },
{ "type": "Feature", "properties": { "ID": 312, "question": 1, "user_id": "zdquil5w0", "comment_CZ": null, "comment_EN": null, "gender": "female", "age": "0-19", "y": 50.083623, "x": 14.399 }, "geometry": { "type": "Point", "coordinates": [ 14.398988, 50.083623 ] } },
{ "type": "Feature", "properties": { "ID": 313, "question": 1, "user_id": "zdquil5w0", "comment_CZ": null, "comment_EN": null, "gender": "female", "age": "0-19", "y": 50.079506, "x": 14.413 }, "geometry": { "type": "Point", "coordinates": [ 14.412829, 50.079506 ] } },
{ "type": "Feature", "properties": { "ID": 314, "question": 1, "user_id": "zdquil5w0", "comment_CZ": null, "comment_EN": null, "gender": "female", "age": "0-19", "y": 50.08089, "x": 14.41 }, "geometry": { "type": "Point", "coordinates": [ 14.410431, 50.08089 ] } },
{ "type": "Feature", "properties": { "ID": 315, "question": 1, "user_id": "zdquil5w0", "comment_CZ": null, "comment_EN": null, "gender": "female", "age": "0-19", "y": 50.083128, "x": 14.423 }, "geometry": { "type": "Point", "coordinates": [ 14.42286, 50.083128 ] } },
{ "type": "Feature", "properties": { "ID": 316, "question": 1, "user_id": "zdquil5w0", "comment_CZ": null, "comment_EN": null, "gender": "female", "age": "0-19", "y": 50.08204, "x": 14.424 }, "geometry": { "type": "Point", "coordinates": [ 14.423912, 50.08204 ] } },
{ "type": "Feature", "properties": { "ID": 317, "question": 1, "user_id": "zdquil5w0", "comment_CZ": null, "comment_EN": null, "gender": "female", "age": "0-19", "y": 50.09421, "x": 14.408 }, "geometry": { "type": "Point", "coordinates": [ 14.408355, 50.09421 ] } },
{ "type": "Feature", "properties": { "ID": 318, "question": 1, "user_id": "zdquil5w0", "comment_CZ": null, "comment_EN": null, "gender": "female", "age": "0-19", "y": 50.091264, "x": 14.396 }, "geometry": { "type": "Point", "coordinates": [ 14.39606, 50.091264 ] } },
{ "type": "Feature", "properties": { "ID": 319, "question": 1, "user_id": "zdquil5w0", "comment_CZ": null, "comment_EN": null, "gender": "female", "age": "0-19", "y": 50.093233, "x": 14.403 }, "geometry": { "type": "Point", "coordinates": [ 14.402604, 50.093233 ] } },
{ "type": "Feature", "properties": { "ID": 320, "question": 1, "user_id": "zdquil5w0", "comment_CZ": null, "comment_EN": null, "gender": "female", "age": "0-19", "y": 50.089695, "x": 14.396 }, "geometry": { "type": "Point", "coordinates": [ 14.396403, 50.089695 ] } },
{ "type": "Feature", "properties": { "ID": 321, "question": 1, "user_id": "zdquil5w0", "comment_CZ": null, "comment_EN": null, "gender": "female", "age": "0-19", "y": 50.085991, "x": 14.392 }, "geometry": { "type": "Point", "coordinates": [ 14.392133, 50.085991 ] } },
{ "type": "Feature", "properties": { "ID": 322, "question": 1, "user_id": "zdquil5w0", "comment_CZ": null, "comment_EN": null, "gender": "female", "age": "0-19", "y": 50.083045, "x": 14.407 }, "geometry": { "type": "Point", "coordinates": [ 14.407185, 50.083045 ] } },
{ "type": "Feature", "properties": { "ID": 323, "question": 1, "user_id": "zdquil5w0", "comment_CZ": null, "comment_EN": null, "gender": "female", "age": "0-19", "y": 50.084635, "x": 14.408 }, "geometry": { "type": "Point", "coordinates": [ 14.407829, 50.084635 ] } },
{ "type": "Feature", "properties": { "ID": 324, "question": 1, "user_id": "zdquil5w0", "comment_CZ": null, "comment_EN": null, "gender": "female", "age": "0-19", "y": 50.083954, "x": 14.407 }, "geometry": { "type": "Point", "coordinates": [ 14.407475, 50.083954 ] } },
{ "type": "Feature", "properties": { "ID": 325, "question": 2, "user_id": "zdquil5w0", "comment_CZ": null, "comment_EN": null, "gender": "female", "age": "0-19", "y": 50.086494, "x": 14.411 }, "geometry": { "type": "Point", "coordinates": [ 14.411402, 50.086494 ] } },
{ "type": "Feature", "properties": { "ID": 326, "question": 2, "user_id": "zdquil5w0", "comment_CZ": null, "comment_EN": null, "gender": "female", "age": "0-19", "y": 50.089537, "x": 14.412 }, "geometry": { "type": "Point", "coordinates": [ 14.412453, 50.089537 ] } },
{ "type": "Feature", "properties": { "ID": 327, "question": 2, "user_id": "zdquil5w0", "comment_CZ": null, "comment_EN": null, "gender": "female", "age": "0-19", "y": 50.091037, "x": 14.409 }, "geometry": { "type": "Point", "coordinates": [ 14.409213, 50.091037 ] } },
{ "type": "Feature", "properties": { "ID": 328, "question": 2, "user_id": "zdquil5w0", "comment_CZ": null, "comment_EN": null, "gender": "female", "age": "0-19", "y": 50.089901, "x": 14.406 }, "geometry": { "type": "Point", "coordinates": [ 14.406456, 50.089901 ] } },
{ "type": "Feature", "properties": { "ID": 329, "question": 2, "user_id": "zdquil5w0", "comment_CZ": null, "comment_EN": null, "gender": "female", "age": "0-19", "y": 50.089509, "x": 14.407 }, "geometry": { "type": "Point", "coordinates": [ 14.40681, 50.089509 ] } },
{ "type": "Feature", "properties": { "ID": 330, "question": 2, "user_id": "zdquil5w0", "comment_CZ": null, "comment_EN": null, "gender": "female", "age": "0-19", "y": 50.088972, "x": 14.409 }, "geometry": { "type": "Point", "coordinates": [ 14.408591, 50.088972 ] } },
{ "type": "Feature", "properties": { "ID": 331, "question": 2, "user_id": "zdquil5w0", "comment_CZ": null, "comment_EN": null, "gender": "female", "age": "0-19", "y": 50.091815, "x": 14.391 }, "geometry": { "type": "Point", "coordinates": [ 14.39106, 50.091815 ] } },
{ "type": "Feature", "properties": { "ID": 332, "question": 2, "user_id": "zdquil5w0", "comment_CZ": null, "comment_EN": null, "gender": "female", "age": "0-19", "y": 50.09315, "x": 14.402 }, "geometry": { "type": "Point", "coordinates": [ 14.402261, 50.09315 ] } },
{ "type": "Feature", "properties": { "ID": 333, "question": 2, "user_id": "zdquil5w0", "comment_CZ": null, "comment_EN": null, "gender": "female", "age": "0-19", "y": 50.082508, "x": 14.396 }, "geometry": { "type": "Point", "coordinates": [ 14.395952, 50.082508 ] } },
{ "type": "Feature", "properties": { "ID": 334, "question": 2, "user_id": "zdquil5w0", "comment_CZ": null, "comment_EN": null, "gender": "female", "age": "0-19", "y": 50.087589, "x": 14.421 }, "geometry": { "type": "Point", "coordinates": [ 14.421144, 50.087589 ] } },
{ "type": "Feature", "properties": { "ID": 335, "question": 2, "user_id": "zdquil5w0", "comment_CZ": null, "comment_EN": null, "gender": "female", "age": "0-19", "y": 50.084078, "x": 14.417 }, "geometry": { "type": "Point", "coordinates": [ 14.417217, 50.084078 ] } },
{ "type": "Feature", "properties": { "ID": 336, "question": 2, "user_id": "zdquil5w0", "comment_CZ": null, "comment_EN": null, "gender": "female", "age": "0-19", "y": 50.092314, "x": 14.424 }, "geometry": { "type": "Point", "coordinates": [ 14.423981, 50.092314 ] } },
{ "type": "Feature", "properties": { "ID": 337, "question": 2, "user_id": "zdquil5w0", "comment_CZ": null, "comment_EN": null, "gender": "female", "age": "0-19", "y": 50.083183, "x": 14.425 }, "geometry": { "type": "Point", "coordinates": [ 14.425092, 50.083183 ] } },
{ "type": "Feature", "properties": { "ID": 338, "question": 2, "user_id": "zdquil5w0", "comment_CZ": null, "comment_EN": null, "gender": "female", "age": "0-19", "y": 50.081007, "x": 14.428 }, "geometry": { "type": "Point", "coordinates": [ 14.428418, 50.081007 ] } },
{ "type": "Feature", "properties": { "ID": 339, "question": 2, "user_id": "zdquil5w0", "comment_CZ": null, "comment_EN": null, "gender": "female", "age": "0-19", "y": 50.07888, "x": 14.431 }, "geometry": { "type": "Point", "coordinates": [ 14.430987, 50.07888 ] } },
{ "type": "Feature", "properties": { "ID": 340, "question": 2, "user_id": "zdquil5w0", "comment_CZ": null, "comment_EN": null, "gender": "female", "age": "0-19", "y": 50.086322, "x": 14.427 }, "geometry": { "type": "Point", "coordinates": [ 14.426959, 50.086322 ] } },
{ "type": "Feature", "properties": { "ID": 341, "question": 2, "user_id": "zdquil5w0", "comment_CZ": null, "comment_EN": null, "gender": "female", "age": "0-19", "y": 50.081338, "x": 14.41 }, "geometry": { "type": "Point", "coordinates": [ 14.410243, 50.081338 ] } },
{ "type": "Feature", "properties": { "ID": 342, "question": 2, "user_id": "zdquil5w0", "comment_CZ": null, "comment_EN": null, "gender": "female", "age": "0-19", "y": 50.081434, "x": 14.415 }, "geometry": { "type": "Point", "coordinates": [ 14.414577, 50.081434 ] } },
{ "type": "Feature", "properties": { "ID": 343, "question": 2, "user_id": "zdquil5w0", "comment_CZ": null, "comment_EN": null, "gender": "female", "age": "0-19", "y": 50.089096, "x": 14.415 }, "geometry": { "type": "Point", "coordinates": [ 14.415114, 50.089096 ] } },
{ "type": "Feature", "properties": { "ID": 344, "question": 2, "user_id": "zdquil5w0", "comment_CZ": null, "comment_EN": null, "gender": "female", "age": "0-19", "y": 50.082112, "x": 14.424 }, "geometry": { "type": "Point", "coordinates": [ 14.423794, 50.082112 ] } },
{ "type": "Feature", "properties": { "ID": 345, "question": 2, "user_id": "zdquil5w0", "comment_CZ": null, "comment_EN": null, "gender": "female", "age": "0-19", "y": 50.082735, "x": 14.423 }, "geometry": { "type": "Point", "coordinates": [ 14.423214, 50.082735 ] } },
{ "type": "Feature", "properties": { "ID": 346, "question": 2, "user_id": "zdquil5w0", "comment_CZ": null, "comment_EN": null, "gender": "female", "age": "0-19", "y": 50.089199, "x": 14.419 }, "geometry": { "type": "Point", "coordinates": [ 14.419491, 50.089199 ] } },
{ "type": "Feature", "properties": { "ID": 347, "question": 2, "user_id": "zdquil5w0", "comment_CZ": null, "comment_EN": null, "gender": "female", "age": "0-19", "y": 50.090149, "x": 14.419 }, "geometry": { "type": "Point", "coordinates": [ 14.418933, 50.090149 ] } },
{ "type": "Feature", "properties": { "ID": 348, "question": 2, "user_id": "zdquil5w0", "comment_CZ": null, "comment_EN": null, "gender": "female", "age": "0-19", "y": 50.091058, "x": 14.418 }, "geometry": { "type": "Point", "coordinates": [ 14.418343, 50.091058 ] } },
{ "type": "Feature", "properties": { "ID": 349, "question": 2, "user_id": "zdquil5w0", "comment_CZ": null, "comment_EN": null, "gender": "female", "age": "0-19", "y": 50.092861, "x": 14.417 }, "geometry": { "type": "Point", "coordinates": [ 14.417174, 50.092861 ] } },
{ "type": "Feature", "properties": { "ID": 350, "question": 4, "user_id": "zdquil5w0", "comment_CZ": null, "comment_EN": null, "gender": "female", "age": "0-19", "y": 50.078556, "x": 14.413 }, "geometry": { "type": "Point", "coordinates": [ 14.412625, 50.078556 ] } },
{ "type": "Feature", "properties": { "ID": 351, "question": 5, "user_id": "zdquil5w0", "comment_CZ": null, "comment_EN": null, "gender": "female", "age": "0-19", "y": 50.08627, "x": 14.414 }, "geometry": { "type": "Point", "coordinates": [ 14.414481, 50.08627 ] } },
{ "type": "Feature", "properties": { "ID": 352, "question": 5, "user_id": "zdquil5w0", "comment_CZ": null, "comment_EN": null, "gender": "female", "age": "0-19", "y": 50.086911, "x": 14.415 }, "geometry": { "type": "Point", "coordinates": [ 14.414819, 50.086911 ] } },
{ "type": "Feature", "properties": { "ID": 353, "question": 5, "user_id": "zdquil5w0", "comment_CZ": null, "comment_EN": null, "gender": "female", "age": "0-19", "y": 50.087375, "x": 14.415 }, "geometry": { "type": "Point", "coordinates": [ 14.415092, 50.087375 ] } },
{ "type": "Feature", "properties": { "ID": 354, "question": 5, "user_id": "zdquil5w0", "comment_CZ": null, "comment_EN": null, "gender": "female", "age": "0-19", "y": 50.087695, "x": 14.415 }, "geometry": { "type": "Point", "coordinates": [ 14.415157, 50.087695 ] } },
{ "type": "Feature", "properties": { "ID": 355, "question": 5, "user_id": "zdquil5w0", "comment_CZ": null, "comment_EN": null, "gender": "female", "age": "0-19", "y": 50.086002, "x": 14.414 }, "geometry": { "type": "Point", "coordinates": [ 14.414341, 50.086002 ] } },
{ "type": "Feature", "properties": { "ID": 356, "question": 6, "user_id": "zdquil5w0", "comment_CZ": null, "comment_EN": null, "gender": "female", "age": "0-19", "y": 50.079734, "x": 14.414 }, "geometry": { "type": "Point", "coordinates": [ 14.413912, 50.079734 ] } },
{ "type": "Feature", "properties": { "ID": 357, "question": 6, "user_id": "zdquil5w0", "comment_CZ": null, "comment_EN": null, "gender": "female", "age": "0-19", "y": 50.079059, "x": 14.414 }, "geometry": { "type": "Point", "coordinates": [ 14.414154, 50.079059 ] } },
{ "type": "Feature", "properties": { "ID": 358, "question": 7, "user_id": "zdquil5w0", "comment_CZ": null, "comment_EN": null, "gender": "female", "age": "0-19", "y": 50.087341, "x": 14.421 }, "geometry": { "type": "Point", "coordinates": [ 14.421165, 50.087341 ] } },
{ "type": "Feature", "properties": { "ID": 359, "question": 7, "user_id": "zdquil5w0", "comment_CZ": null, "comment_EN": null, "gender": "female", "age": "0-19", "y": 50.089998, "x": 14.425 }, "geometry": { "type": "Point", "coordinates": [ 14.425049, 50.089998 ] } },
{ "type": "Feature", "properties": { "ID": 360, "question": 8, "user_id": "zdquil5w0", "comment_CZ": null, "comment_EN": null, "gender": "female", "age": "0-19", "y": 50.087575, "x": 14.421 }, "geometry": { "type": "Point", "coordinates": [ 14.421036, 50.087575 ] } },
{ "type": "Feature", "properties": { "ID": 361, "question": 8, "user_id": "zdquil5w0", "comment_CZ": null, "comment_EN": null, "gender": "female", "age": "0-19", "y": 50.087437, "x": 14.422 }, "geometry": { "type": "Point", "coordinates": [ 14.421744, 50.087437 ] } },
{ "type": "Feature", "properties": { "ID": 362, "question": 8, "user_id": "zdquil5w0", "comment_CZ": null, "comment_EN": null, "gender": "female", "age": "0-19", "y": 50.087864, "x": 14.421 }, "geometry": { "type": "Point", "coordinates": [ 14.421251, 50.087864 ] } },
{ "type": "Feature", "properties": { "ID": 363, "question": 8, "user_id": "zdquil5w0", "comment_CZ": null, "comment_EN": null, "gender": "female", "age": "0-19", "y": 50.086969, "x": 14.421 }, "geometry": { "type": "Point", "coordinates": [ 14.421079, 50.086969 ] } },
{ "type": "Feature", "properties": { "ID": 364, "question": 8, "user_id": "zdquil5w0", "comment_CZ": null, "comment_EN": null, "gender": "female", "age": "0-19", "y": 50.08774, "x": 14.42 }, "geometry": { "type": "Point", "coordinates": [ 14.420307, 50.08774 ] } },
{ "type": "Feature", "properties": { "ID": 365, "question": 8, "user_id": "zdquil5w0", "comment_CZ": null, "comment_EN": null, "gender": "female", "age": "0-19", "y": 50.088304, "x": 14.422 }, "geometry": { "type": "Point", "coordinates": [ 14.421573, 50.088304 ] } },
{ "type": "Feature", "properties": { "ID": 366, "question": 8, "user_id": "zdquil5w0", "comment_CZ": null, "comment_EN": null, "gender": "female", "age": "0-19", "y": 50.087905, "x": 14.419 }, "geometry": { "type": "Point", "coordinates": [ 14.418697, 50.087905 ] } },
{ "type": "Feature", "properties": { "ID": 367, "question": 8, "user_id": "zdquil5w0", "comment_CZ": null, "comment_EN": null, "gender": "female", "age": "0-19", "y": 50.086625, "x": 14.42 }, "geometry": { "type": "Point", "coordinates": [ 14.41977, 50.086625 ] } },
{ "type": "Feature", "properties": { "ID": 368, "question": 8, "user_id": "zdquil5w0", "comment_CZ": null, "comment_EN": null, "gender": "female", "age": "0-19", "y": 50.087726, "x": 14.423 }, "geometry": { "type": "Point", "coordinates": [ 14.423482, 50.087726 ] } },
{ "type": "Feature", "properties": { "ID": 369, "question": 8, "user_id": "zdquil5w0", "comment_CZ": null, "comment_EN": null, "gender": "female", "age": "0-19", "y": 50.082646, "x": 14.426 }, "geometry": { "type": "Point", "coordinates": [ 14.425693, 50.082646 ] } },
{ "type": "Feature", "properties": { "ID": 370, "question": 8, "user_id": "zdquil5w0", "comment_CZ": null, "comment_EN": null, "gender": "female", "age": "0-19", "y": 50.082095, "x": 14.427 }, "geometry": { "type": "Point", "coordinates": [ 14.427001, 50.082095 ] } },
{ "type": "Feature", "properties": { "ID": 371, "question": 8, "user_id": "zdquil5w0", "comment_CZ": null, "comment_EN": null, "gender": "female", "age": "0-19", "y": 50.08131, "x": 14.427 }, "geometry": { "type": "Point", "coordinates": [ 14.427238, 50.08131 ] } },
{ "type": "Feature", "properties": { "ID": 372, "question": 8, "user_id": "zdquil5w0", "comment_CZ": null, "comment_EN": null, "gender": "female", "age": "0-19", "y": 50.080415, "x": 14.429 }, "geometry": { "type": "Point", "coordinates": [ 14.429233, 50.080415 ] } },
{ "type": "Feature", "properties": { "ID": 373, "question": 8, "user_id": "zdquil5w0", "comment_CZ": null, "comment_EN": null, "gender": "female", "age": "0-19", "y": 50.079809, "x": 14.429 }, "geometry": { "type": "Point", "coordinates": [ 14.429448, 50.079809 ] } },
{ "type": "Feature", "properties": { "ID": 374, "question": 1, "user_id": "ctfxli0hq", "comment_CZ": null, "comment_EN": null, "gender": "female", "age": "0-19", "y": 50.082756, "x": 14.398 }, "geometry": { "type": "Point", "coordinates": [ 14.398484, 50.082756 ] } },
{ "type": "Feature", "properties": { "ID": 375, "question": 1, "user_id": "ctfxli0hq", "comment_CZ": null, "comment_EN": null, "gender": "female", "age": "0-19", "y": 50.084684, "x": 14.395 }, "geometry": { "type": "Point", "coordinates": [ 14.394836, 50.084684 ] } },
{ "type": "Feature", "properties": { "ID": 376, "question": 1, "user_id": "ctfxli0hq", "comment_CZ": null, "comment_EN": null, "gender": "female", "age": "0-19", "y": 50.092834, "x": 14.402 }, "geometry": { "type": "Point", "coordinates": [ 14.401832, 50.092834 ] } },
{ "type": "Feature", "properties": { "ID": 377, "question": 1, "user_id": "ctfxli0hq", "comment_CZ": null, "comment_EN": null, "gender": "female", "age": "0-19", "y": 50.087492, "x": 14.421 }, "geometry": { "type": "Point", "coordinates": [ 14.4208, 50.087492 ] } },
{ "type": "Feature", "properties": { "ID": 378, "question": 1, "user_id": "ctfxli0hq", "comment_CZ": null, "comment_EN": null, "gender": "female", "age": "0-19", "y": 50.083527, "x": 14.433 }, "geometry": { "type": "Point", "coordinates": [ 14.433331, 50.083527 ] } },
{ "type": "Feature", "properties": { "ID": 379, "question": 1, "user_id": "ctfxli0hq", "comment_CZ": null, "comment_EN": null, "gender": "female", "age": "0-19", "y": 50.081241, "x": 14.428 }, "geometry": { "type": "Point", "coordinates": [ 14.427624, 50.081241 ] } },
{ "type": "Feature", "properties": { "ID": 380, "question": 1, "user_id": "ctfxli0hq", "comment_CZ": null, "comment_EN": null, "gender": "female", "age": "0-19", "y": 50.083444, "x": 14.425 }, "geometry": { "type": "Point", "coordinates": [ 14.424663, 50.083444 ] } },
{ "type": "Feature", "properties": { "ID": 381, "question": 1, "user_id": "ctfxli0hq", "comment_CZ": null, "comment_EN": null, "gender": "female", "age": "0-19", "y": 50.080773, "x": 14.414 }, "geometry": { "type": "Point", "coordinates": [ 14.41359, 50.080773 ] } },
{ "type": "Feature", "properties": { "ID": 382, "question": 1, "user_id": "ctfxli0hq", "comment_CZ": null, "comment_EN": null, "gender": "female", "age": "0-19", "y": 50.079396, "x": 14.413 }, "geometry": { "type": "Point", "coordinates": [ 14.412861, 50.079396 ] } },
{ "type": "Feature", "properties": { "ID": 383, "question": 1, "user_id": "ctfxli0hq", "comment_CZ": null, "comment_EN": null, "gender": "female", "age": "0-19", "y": 50.084436, "x": 14.408 }, "geometry": { "type": "Point", "coordinates": [ 14.408011, 50.084436 ] } },
{ "type": "Feature", "properties": { "ID": 384, "question": 1, "user_id": "ctfxli0hq", "comment_CZ": null, "comment_EN": null, "gender": "female", "age": "0-19", "y": 50.088236, "x": 14.429 }, "geometry": { "type": "Point", "coordinates": [ 14.428568, 50.088236 ] } },
{ "type": "Feature", "properties": { "ID": 385, "question": 2, "user_id": "ctfxli0hq", "comment_CZ": null, "comment_EN": null, "gender": "female", "age": "0-19", "y": 50.082067, "x": 14.426 }, "geometry": { "type": "Point", "coordinates": [ 14.426422, 50.082067 ] } },
{ "type": "Feature", "properties": { "ID": 386, "question": 2, "user_id": "ctfxli0hq", "comment_CZ": null, "comment_EN": null, "gender": "female", "age": "0-19", "y": 50.087299, "x": 14.421 }, "geometry": { "type": "Point", "coordinates": [ 14.421144, 50.087299 ] } },
{ "type": "Feature", "properties": { "ID": 387, "question": 2, "user_id": "ctfxli0hq", "comment_CZ": null, "comment_EN": null, "gender": "female", "age": "0-19", "y": 50.082315, "x": 14.4 }, "geometry": { "type": "Point", "coordinates": [ 14.399858, 50.082315 ] } },
{ "type": "Feature", "properties": { "ID": 388, "question": 2, "user_id": "ctfxli0hq", "comment_CZ": null, "comment_EN": null, "gender": "female", "age": "0-19", "y": 50.084188, "x": 14.398 }, "geometry": { "type": "Point", "coordinates": [ 14.398227, 50.084188 ] } },
{ "type": "Feature", "properties": { "ID": 389, "question": 2, "user_id": "ctfxli0hq", "comment_CZ": null, "comment_EN": null, "gender": "female", "age": "0-19", "y": 50.078818, "x": 14.413 }, "geometry": { "type": "Point", "coordinates": [ 14.41299, 50.078818 ] } },
{ "type": "Feature", "properties": { "ID": 390, "question": 3, "user_id": "ctfxli0hq", "comment_CZ": null, "comment_EN": null, "gender": "female", "age": "0-19", "y": 50.084243, "x": 14.434 }, "geometry": { "type": "Point", "coordinates": [ 14.434276, 50.084243 ] } },
{ "type": "Feature", "properties": { "ID": 391, "question": 3, "user_id": "ctfxli0hq", "comment_CZ": null, "comment_EN": null, "gender": "female", "age": "0-19", "y": 50.087712, "x": 14.434 }, "geometry": { "type": "Point", "coordinates": [ 14.433632, 50.087712 ] } },
{ "type": "Feature", "properties": { "ID": 392, "question": 3, "user_id": "ctfxli0hq", "comment_CZ": null, "comment_EN": null, "gender": "female", "age": "0-19", "y": 50.083747, "x": 14.407 }, "geometry": { "type": "Point", "coordinates": [ 14.407153, 50.083747 ] } },
{ "type": "Feature", "properties": { "ID": 393, "question": 4, "user_id": "ctfxli0hq", "comment_CZ": null, "comment_EN": null, "gender": "female", "age": "0-19", "y": 50.085097, "x": 14.417 }, "geometry": { "type": "Point", "coordinates": [ 14.416981, 50.085097 ] } },
{ "type": "Feature", "properties": { "ID": 394, "question": 4, "user_id": "ctfxli0hq", "comment_CZ": null, "comment_EN": null, "gender": "female", "age": "0-19", "y": 50.087327, "x": 14.418 }, "geometry": { "type": "Point", "coordinates": [ 14.418011, 50.087327 ] } },
{ "type": "Feature", "properties": { "ID": 395, "question": 4, "user_id": "ctfxli0hq", "comment_CZ": null, "comment_EN": null, "gender": "female", "age": "0-19", "y": 50.089089, "x": 14.426 }, "geometry": { "type": "Point", "coordinates": [ 14.425693, 50.089089 ] } },
{ "type": "Feature", "properties": { "ID": 396, "question": 4, "user_id": "ctfxli0hq", "comment_CZ": null, "comment_EN": null, "gender": "female", "age": "0-19", "y": 50.089722, "x": 14.42 }, "geometry": { "type": "Point", "coordinates": [ 14.420371, 50.089722 ] } },
{ "type": "Feature", "properties": { "ID": 397, "question": 4, "user_id": "ctfxli0hq", "comment_CZ": null, "comment_EN": null, "gender": "female", "age": "0-19", "y": 50.083141, "x": 14.435 }, "geometry": { "type": "Point", "coordinates": [ 14.434705, 50.083141 ] } },
{ "type": "Feature", "properties": { "ID": 398, "question": 4, "user_id": "ctfxli0hq", "comment_CZ": null, "comment_EN": null, "gender": "female", "age": "0-19", "y": 50.085317, "x": 14.435 }, "geometry": { "type": "Point", "coordinates": [ 14.435005, 50.085317 ] } },
{ "type": "Feature", "properties": { "ID": 399, "question": 4, "user_id": "ctfxli0hq", "comment_CZ": null, "comment_EN": null, "gender": "female", "age": "0-19", "y": 50.087712, "x": 14.436 }, "geometry": { "type": "Point", "coordinates": [ 14.436164, 50.087712 ] } },
{ "type": "Feature", "properties": { "ID": 400, "question": 5, "user_id": "ctfxli0hq", "comment_CZ": null, "comment_EN": null, "gender": "female", "age": "0-19", "y": 50.079258, "x": 14.43 }, "geometry": { "type": "Point", "coordinates": [ 14.430242, 50.079258 ] } },
{ "type": "Feature", "properties": { "ID": 401, "question": 7, "user_id": "ctfxli0hq", "comment_CZ": null, "comment_EN": null, "gender": "female", "age": "0-19", "y": 50.084959, "x": 14.434 }, "geometry": { "type": "Point", "coordinates": [ 14.433761, 50.084959 ] } },
{ "type": "Feature", "properties": { "ID": 402, "question": 7, "user_id": "ctfxli0hq", "comment_CZ": null, "comment_EN": null, "gender": "female", "age": "0-19", "y": 50.082425, "x": 14.432 }, "geometry": { "type": "Point", "coordinates": [ 14.432044, 50.082425 ] } },
{ "type": "Feature", "properties": { "ID": 403, "question": 7, "user_id": "ctfxli0hq", "comment_CZ": null, "comment_EN": null, "gender": "female", "age": "0-19", "y": 50.082921, "x": 14.426 }, "geometry": { "type": "Point", "coordinates": [ 14.425693, 50.082921 ] } },
{ "type": "Feature", "properties": { "ID": 404, "question": 7, "user_id": "ctfxli0hq", "comment_CZ": null, "comment_EN": null, "gender": "female", "age": "0-19", "y": 50.080525, "x": 14.429 }, "geometry": { "type": "Point", "coordinates": [ 14.428654, 50.080525 ] } },
{ "type": "Feature", "properties": { "ID": 405, "question": 7, "user_id": "ctfxli0hq", "comment_CZ": null, "comment_EN": null, "gender": "female", "age": "0-19", "y": 50.083086, "x": 14.408 }, "geometry": { "type": "Point", "coordinates": [ 14.407668, 50.083086 ] } },
{ "type": "Feature", "properties": { "ID": 406, "question": 7, "user_id": "ctfxli0hq", "comment_CZ": null, "comment_EN": null, "gender": "female", "age": "0-19", "y": 50.079231, "x": 14.413 }, "geometry": { "type": "Point", "coordinates": [ 14.412689, 50.079231 ] } },
{ "type": "Feature", "properties": { "ID": 407, "question": 8, "user_id": "ctfxli0hq", "comment_CZ": null, "comment_EN": null, "gender": "female", "age": "0-19", "y": 50.086941, "x": 14.421 }, "geometry": { "type": "Point", "coordinates": [ 14.420543, 50.086941 ] } },
{ "type": "Feature", "properties": { "ID": 408, "question": 8, "user_id": "ctfxli0hq", "comment_CZ": null, "comment_EN": null, "gender": "female", "age": "0-19", "y": 50.083004, "x": 14.425 }, "geometry": { "type": "Point", "coordinates": [ 14.424663, 50.083004 ] } },
{ "type": "Feature", "properties": { "ID": 409, "question": 8, "user_id": "ctfxli0hq", "comment_CZ": null, "comment_EN": null, "gender": "female", "age": "0-19", "y": 50.081104, "x": 14.428 }, "geometry": { "type": "Point", "coordinates": [ 14.427624, 50.081104 ] } },
{ "type": "Feature", "properties": { "ID": 410, "question": 8, "user_id": "ctfxli0hq", "comment_CZ": null, "comment_EN": null, "gender": "female", "age": "0-19", "y": 50.082453, "x": 14.434 }, "geometry": { "type": "Point", "coordinates": [ 14.434104, 50.082453 ] } },
{ "type": "Feature", "properties": { "ID": 411, "question": 1, "user_id": "fx2qc6e3r", "comment_CZ": null, "comment_EN": null, "gender": "female", "age": "20-29", "y": 50.086121, "x": 14.398 }, "geometry": { "type": "Point", "coordinates": [ 14.397671, 50.086121 ] } },
{ "type": "Feature", "properties": { "ID": 412, "question": 2, "user_id": "fx2qc6e3r", "comment_CZ": "Mala strana, Kampa, Hrad", "comment_EN": "Mala strana, Kampa, Hrad", "gender": "female", "age": "20-29", "y": 50.087167, "x": 14.405 }, "geometry": { "type": "Point", "coordinates": [ 14.404798, 50.087167 ] } },
{ "type": "Feature", "properties": { "ID": 413, "question": 3, "user_id": "fx2qc6e3r", "comment_CZ": null, "comment_EN": null, "gender": "female", "age": "20-29", "y": 50.092387, "x": 14.43 }, "geometry": { "type": "Point", "coordinates": [ 14.430189, 50.092387 ] } },
{ "type": "Feature", "properties": { "ID": 414, "question": 4, "user_id": "fx2qc6e3r", "comment_CZ": null, "comment_EN": null, "gender": "female", "age": "20-29", "y": 50.084507, "x": 14.434 }, "geometry": { "type": "Point", "coordinates": [ 14.433656, 50.084507 ] } },
{ "type": "Feature", "properties": { "ID": 415, "question": 5, "user_id": "fx2qc6e3r", "comment_CZ": null, "comment_EN": null, "gender": "female", "age": "20-29", "y": 50.09271, "x": 14.428 }, "geometry": { "type": "Point", "coordinates": [ 14.428323, 50.09271 ] } },
{ "type": "Feature", "properties": { "ID": 416, "question": 7, "user_id": "fx2qc6e3r", "comment_CZ": "Revolucni", "comment_EN": "Revolutionary", "gender": "female", "age": "20-29", "y": 50.091, "x": 14.428 }, "geometry": { "type": "Point", "coordinates": [ 14.427589, 50.091 ] } },
{ "type": "Feature", "properties": { "ID": 417, "question": 8, "user_id": "fx2qc6e3r", "comment_CZ": "Preplnene kose na psi vykaly okolo parku Lannova.", "comment_EN": "Overcrowded dog poop bins around Lannova Park.", "gender": "female", "age": "20-29", "y": 50.093199, "x": 14.432 }, "geometry": { "type": "Point", "coordinates": [ 14.431669, 50.093199 ] } },
{ "type": "Feature", "properties": { "ID": 418, "question": 8, "user_id": "fx2qc6e3r", "comment_CZ": "Plne kose po noci u lavicek (letajici kelimky z McDonaldu atp.)", "comment_EN": "Full spades after a night at the benches (flying cups from McDonald's etc.)", "gender": "female", "age": "20-29", "y": 50.093061, "x": 14.432 }, "geometry": { "type": "Point", "coordinates": [ 14.432282, 50.093061 ] } },
{ "type": "Feature", "properties": { "ID": 419, "question": 1, "user_id": "tkzcpjgpe", "comment_CZ": null, "comment_EN": null, "gender": "male", "age": "20-29", "y": 50.08257, "x": 14.397 }, "geometry": { "type": "Point", "coordinates": [ 14.397194, 50.08257 ] } },
{ "type": "Feature", "properties": { "ID": 420, "question": 1, "user_id": "tkzcpjgpe", "comment_CZ": null, "comment_EN": null, "gender": "male", "age": "20-29", "y": 50.087497, "x": 14.421 }, "geometry": { "type": "Point", "coordinates": [ 14.421353, 50.087497 ] } },
{ "type": "Feature", "properties": { "ID": 421, "question": 1, "user_id": "tkzcpjgpe", "comment_CZ": null, "comment_EN": null, "gender": "male", "age": "20-29", "y": 50.081497, "x": 14.41 }, "geometry": { "type": "Point", "coordinates": [ 14.410068, 50.081497 ] } },
{ "type": "Feature", "properties": { "ID": 422, "question": 2, "user_id": "tkzcpjgpe", "comment_CZ": null, "comment_EN": null, "gender": "male", "age": "20-29", "y": 50.082267, "x": 14.41 }, "geometry": { "type": "Point", "coordinates": [ 14.409725, 50.082267 ] } },
{ "type": "Feature", "properties": { "ID": 423, "question": 2, "user_id": "tkzcpjgpe", "comment_CZ": null, "comment_EN": null, "gender": "male", "age": "20-29", "y": 50.090661, "x": 14.4 }, "geometry": { "type": "Point", "coordinates": [ 14.400371, 50.090661 ] } },
{ "type": "Feature", "properties": { "ID": 424, "question": 2, "user_id": "tkzcpjgpe", "comment_CZ": null, "comment_EN": null, "gender": "male", "age": "20-29", "y": 50.087524, "x": 14.421 }, "geometry": { "type": "Point", "coordinates": [ 14.421267, 50.087524 ] } },
{ "type": "Feature", "properties": { "ID": 425, "question": 2, "user_id": "tkzcpjgpe", "comment_CZ": null, "comment_EN": null, "gender": "male", "age": "20-29", "y": 50.088432, "x": 14.428 }, "geometry": { "type": "Point", "coordinates": [ 14.428346, 50.088432 ] } },
{ "type": "Feature", "properties": { "ID": 426, "question": 2, "user_id": "tkzcpjgpe", "comment_CZ": null, "comment_EN": null, "gender": "male", "age": "20-29", "y": 50.083506, "x": 14.425 }, "geometry": { "type": "Point", "coordinates": [ 14.424785, 50.083506 ] } },
{ "type": "Feature", "properties": { "ID": 427, "question": 2, "user_id": "tkzcpjgpe", "comment_CZ": null, "comment_EN": null, "gender": "male", "age": "20-29", "y": 50.082708, "x": 14.396 }, "geometry": { "type": "Point", "coordinates": [ 14.396166, 50.082708 ] } },
{ "type": "Feature", "properties": { "ID": 428, "question": 3, "user_id": "tkzcpjgpe", "comment_CZ": null, "comment_EN": null, "gender": "male", "age": "20-29", "y": 50.088279, "x": 14.432 }, "geometry": { "type": "Point", "coordinates": [ 14.432427, 50.088279 ] } },
{ "type": "Feature", "properties": { "ID": 429, "question": 4, "user_id": "tkzcpjgpe", "comment_CZ": null, "comment_EN": null, "gender": "male", "age": "20-29", "y": 50.082433, "x": 14.426 }, "geometry": { "type": "Point", "coordinates": [ 14.425987, 50.082433 ] } },
{ "type": "Feature", "properties": { "ID": 430, "question": 4, "user_id": "tkzcpjgpe", "comment_CZ": null, "comment_EN": null, "gender": "male", "age": "20-29", "y": 50.088212, "x": 14.429 }, "geometry": { "type": "Point", "coordinates": [ 14.429033, 50.088212 ] } },
{ "type": "Feature", "properties": { "ID": 431, "question": 4, "user_id": "tkzcpjgpe", "comment_CZ": null, "comment_EN": null, "gender": "male", "age": "20-29", "y": 50.087992, "x": 14.433 }, "geometry": { "type": "Point", "coordinates": [ 14.432766, 50.087992 ] } },
{ "type": "Feature", "properties": { "ID": 432, "question": 4, "user_id": "tkzcpjgpe", "comment_CZ": null, "comment_EN": null, "gender": "male", "age": "20-29", "y": 50.083946, "x": 14.434 }, "geometry": { "type": "Point", "coordinates": [ 14.433581, 50.083946 ] } },
{ "type": "Feature", "properties": { "ID": 433, "question": 5, "user_id": "tkzcpjgpe", "comment_CZ": "Častý vjezd aut do zákazu, objíždění stanicující tramvaje zleva.", "comment_EN": "Frequent cars driving into the banned area, going around tram stops from the left.", "gender": "male", "age": "20-29", "y": 50.081919, "x": 14.426 }, "geometry": { "type": "Point", "coordinates": [ 14.425582, 50.081919 ] } },
{ "type": "Feature", "properties": { "ID": 434, "question": 6, "user_id": "tkzcpjgpe", "comment_CZ": "Nevhodně parkující auta (na zákazu)", "comment_EN": "Inappropriately parked cars.", "gender": "male", "age": "20-29", "y": 50.084065, "x": 14.429 }, "geometry": { "type": "Point", "coordinates": [ 14.428502, 50.084065 ] } },
{ "type": "Feature", "properties": { "ID": 435, "question": 7, "user_id": "tkzcpjgpe", "comment_CZ": null, "comment_EN": null, "gender": "male", "age": "20-29", "y": 50.084108, "x": 14.424 }, "geometry": { "type": "Point", "coordinates": [ 14.423844, 50.084108 ] } },
{ "type": "Feature", "properties": { "ID": 436, "question": 7, "user_id": "tkzcpjgpe", "comment_CZ": null, "comment_EN": null, "gender": "male", "age": "20-29", "y": 50.082319, "x": 14.419 }, "geometry": { "type": "Point", "coordinates": [ 14.419125, 50.082319 ] } },
{ "type": "Feature", "properties": { "ID": 437, "question": 7, "user_id": "tkzcpjgpe", "comment_CZ": null, "comment_EN": null, "gender": "male", "age": "20-29", "y": 50.088457, "x": 14.433 }, "geometry": { "type": "Point", "coordinates": [ 14.432835, 50.088457 ] } },
{ "type": "Feature", "properties": { "ID": 438, "question": 7, "user_id": "tkzcpjgpe", "comment_CZ": null, "comment_EN": null, "gender": "male", "age": "20-29", "y": 50.088485, "x": 14.429 }, "geometry": { "type": "Point", "coordinates": [ 14.428801, 50.088485 ] } },
{ "type": "Feature", "properties": { "ID": 439, "question": 1, "user_id": "c9z9ahgbw", "comment_CZ": null, "comment_EN": null, "gender": "male", "age": "20-29", "y": 50.088623, "x": 14.409 }, "geometry": { "type": "Point", "coordinates": [ 14.408524, 50.088623 ] } },
{ "type": "Feature", "properties": { "ID": 440, "question": 1, "user_id": "c9z9ahgbw", "comment_CZ": null, "comment_EN": null, "gender": "male", "age": "20-29", "y": 50.08064, "x": 14.398 }, "geometry": { "type": "Point", "coordinates": [ 14.398054, 50.08064 ] } },
{ "type": "Feature", "properties": { "ID": 441, "question": 2, "user_id": "c9z9ahgbw", "comment_CZ": null, "comment_EN": null, "gender": "male", "age": "20-29", "y": 50.088458, "x": 14.408 }, "geometry": { "type": "Point", "coordinates": [ 14.408396, 50.088458 ] } },
{ "type": "Feature", "properties": { "ID": 442, "question": 2, "user_id": "c9z9ahgbw", "comment_CZ": null, "comment_EN": null, "gender": "male", "age": "20-29", "y": 50.079483, "x": 14.419 }, "geometry": { "type": "Point", "coordinates": [ 14.418909, 50.079483 ] } },
{ "type": "Feature", "properties": { "ID": 443, "question": 2, "user_id": "c9z9ahgbw", "comment_CZ": null, "comment_EN": null, "gender": "male", "age": "20-29", "y": 50.083035, "x": 14.41 }, "geometry": { "type": "Point", "coordinates": [ 14.409897, 50.083035 ] } },
{ "type": "Feature", "properties": { "ID": 444, "question": 2, "user_id": "c9z9ahgbw", "comment_CZ": null, "comment_EN": null, "gender": "male", "age": "20-29", "y": 50.091293, "x": 14.39 }, "geometry": { "type": "Point", "coordinates": [ 14.389815, 50.091293 ] } },
{ "type": "Feature", "properties": { "ID": 445, "question": 2, "user_id": "c9z9ahgbw", "comment_CZ": null, "comment_EN": null, "gender": "male", "age": "20-29", "y": 50.084439, "x": 14.408 }, "geometry": { "type": "Point", "coordinates": [ 14.408009, 50.084439 ] } },
{ "type": "Feature", "properties": { "ID": 446, "question": 2, "user_id": "c9z9ahgbw", "comment_CZ": null, "comment_EN": null, "gender": "male", "age": "20-29", "y": 50.082209, "x": 14.424 }, "geometry": { "type": "Point", "coordinates": [ 14.423844, 50.082209 ] } },
{ "type": "Feature", "properties": { "ID": 447, "question": 3, "user_id": "c9z9ahgbw", "comment_CZ": null, "comment_EN": null, "gender": "male", "age": "20-29", "y": 50.079511, "x": 14.419 }, "geometry": { "type": "Point", "coordinates": [ 14.418909, 50.079511 ] } },
{ "type": "Feature", "properties": { "ID": 448, "question": 3, "user_id": "c9z9ahgbw", "comment_CZ": null, "comment_EN": null, "gender": "male", "age": "20-29", "y": 50.08565, "x": 14.414 }, "geometry": { "type": "Point", "coordinates": [ 14.414103, 50.08565 ] } },
{ "type": "Feature", "properties": { "ID": 449, "question": 3, "user_id": "c9z9ahgbw", "comment_CZ": null, "comment_EN": null, "gender": "male", "age": "20-29", "y": 50.083999, "x": 14.433 }, "geometry": { "type": "Point", "coordinates": [ 14.433413, 50.083999 ] } },
{ "type": "Feature", "properties": { "ID": 450, "question": 4, "user_id": "c9z9ahgbw", "comment_CZ": null, "comment_EN": null, "gender": "male", "age": "20-29", "y": 50.083888, "x": 14.433 }, "geometry": { "type": "Point", "coordinates": [ 14.433284, 50.083888 ] } },
{ "type": "Feature", "properties": { "ID": 451, "question": 4, "user_id": "c9z9ahgbw", "comment_CZ": null, "comment_EN": null, "gender": "male", "age": "20-29", "y": 50.091569, "x": 14.436 }, "geometry": { "type": "Point", "coordinates": [ 14.436417, 50.091569 ] } },
{ "type": "Feature", "properties": { "ID": 452, "question": 5, "user_id": "c9z9ahgbw", "comment_CZ": null, "comment_EN": null, "gender": "male", "age": "20-29", "y": 50.081273, "x": 14.408 }, "geometry": { "type": "Point", "coordinates": [ 14.408009, 50.081273 ] } },
{ "type": "Feature", "properties": { "ID": 453, "question": 5, "user_id": "c9z9ahgbw", "comment_CZ": "Úzký chodník vedoucí vně podél pasáže Karlovy lázně.", "comment_EN": "Narrow pavement running outside along the Karlovy lázně arcade.", "gender": "male", "age": "20-29", "y": 50.085595, "x": 14.414 }, "geometry": { "type": "Point", "coordinates": [ 14.414232, 50.085595 ] } },
{ "type": "Feature", "properties": { "ID": 454, "question": 6, "user_id": "c9z9ahgbw", "comment_CZ": "Parkoviště u Karlova mostu", "comment_EN": "Parking lot by the Charles Bridge", "gender": "male", "age": "20-29", "y": 50.086999, "x": 14.407 }, "geometry": { "type": "Point", "coordinates": [ 14.40728, 50.086999 ] } },
{ "type": "Feature", "properties": { "ID": 455, "question": 7, "user_id": "c9z9ahgbw", "comment_CZ": "Přidat stromy", "comment_EN": "Add trees", "gender": "male", "age": "20-29", "y": 50.090495, "x": 14.411 }, "geometry": { "type": "Point", "coordinates": [ 14.410627, 50.090495 ] } },
{ "type": "Feature", "properties": { "ID": 456, "question": 8, "user_id": "c9z9ahgbw", "comment_CZ": null, "comment_EN": null, "gender": "male", "age": "20-29", "y": 50.087275, "x": 14.407 }, "geometry": { "type": "Point", "coordinates": [ 14.406508, 50.087275 ] } },
{ "type": "Feature", "properties": { "ID": 457, "question": 4, "user_id": "tq5rvtoit", "comment_CZ": "\"Pražský Mordor\":\nCikáni, narkomani a bezdomovci. Je to prvni vec kterou vidi turisty po prijezdu do Prahy.", "comment_EN": "Gypsies, drug addicts and homeless people. It's the first thing tourists see when they arrive in Prague.\"", "gender": "male", "age": "30-39", "y": 50.084043, "x": 14.434 }, "geometry": { "type": "Point", "coordinates": [ 14.433793, 50.084043 ] } },
{ "type": "Feature", "properties": { "ID": 458, "question": 1, "user_id": "lsrjv183b", "comment_CZ": "Úžasně místo", "comment_EN": "Amazing place", "gender": "male", "age": "20-29", "y": 50.082146, "x": 14.41 }, "geometry": { "type": "Point", "coordinates": [ 14.409881, 50.082146 ] } },
{ "type": "Feature", "properties": { "ID": 459, "question": 1, "user_id": "lsrjv183b", "comment_CZ": "Krásné jedinečné místo", "comment_EN": "Beautiful unique place", "gender": "male", "age": "20-29", "y": 50.083161, "x": 14.396 }, "geometry": { "type": "Point", "coordinates": [ 14.395527, 50.083161 ] } },
{ "type": "Feature", "properties": { "ID": 460, "question": 2, "user_id": "lsrjv183b", "comment_CZ": null, "comment_EN": null, "gender": "male", "age": "20-29", "y": 50.083427, "x": 14.396 }, "geometry": { "type": "Point", "coordinates": [ 14.395612, 50.083427 ] } },
{ "type": "Feature", "properties": { "ID": 461, "question": 2, "user_id": "lsrjv183b", "comment_CZ": null, "comment_EN": null, "gender": "male", "age": "20-29", "y": 50.086414, "x": 14.412 }, "geometry": { "type": "Point", "coordinates": [ 14.412048, 50.086414 ] } },
{ "type": "Feature", "properties": { "ID": 462, "question": 3, "user_id": "lsrjv183b", "comment_CZ": null, "comment_EN": null, "gender": "male", "age": "20-29", "y": 50.084927, "x": 14.435 }, "geometry": { "type": "Point", "coordinates": [ 14.434557, 50.084927 ] } },
{ "type": "Feature", "properties": { "ID": 463, "question": 4, "user_id": "lsrjv183b", "comment_CZ": "Absolutní ostuda. V tak moderním městě takové místo...", "comment_EN": "Absolute disgrace. In such a modern city, a place like this...", "gender": "male", "age": "20-29", "y": 50.0845, "x": 14.434 }, "geometry": { "type": "Point", "coordinates": [ 14.4343, 50.0845 ] } },
{ "type": "Feature", "properties": { "ID": 464, "question": 7, "user_id": "lsrjv183b", "comment_CZ": null, "comment_EN": null, "gender": "male", "age": "20-29", "y": 50.088273, "x": 14.429 }, "geometry": { "type": "Point", "coordinates": [ 14.428678, 50.088273 ] } },
{ "type": "Feature", "properties": { "ID": 465, "question": 1, "user_id": "mjemvd5e0", "comment_CZ": "Klidne misto", "comment_EN": "Quiet place", "gender": "female", "age": "30-39", "y": 50.082178, "x": 14.424 }, "geometry": { "type": "Point", "coordinates": [ 14.423761, 50.082178 ] } },
{ "type": "Feature", "properties": { "ID": 466, "question": 2, "user_id": "mjemvd5e0", "comment_CZ": "Top", "comment_EN": "Top", "gender": "female", "age": "30-39", "y": 50.08739, "x": 14.421 }, "geometry": { "type": "Point", "coordinates": [ 14.42107, 50.08739 ] } },
{ "type": "Feature", "properties": { "ID": 467, "question": 2, "user_id": "mjemvd5e0", "comment_CZ": "Hlavni muzeum", "comment_EN": "The main museum", "gender": "female", "age": "30-39", "y": 50.078826, "x": 14.431 }, "geometry": { "type": "Point", "coordinates": [ 14.430768, 50.078826 ] } },
{ "type": "Feature", "properties": { "ID": 468, "question": 2, "user_id": "mjemvd5e0", "comment_CZ": "picnic place", "comment_EN": "picnic place", "gender": "female", "age": "30-39", "y": 50.079754, "x": 14.413 }, "geometry": { "type": "Point", "coordinates": [ 14.412518, 50.079754 ] } },
{ "type": "Feature", "properties": { "ID": 469, "question": 2, "user_id": "mjemvd5e0", "comment_CZ": "krasne", "comment_EN": "beautiful", "gender": "female", "age": "30-39", "y": 50.093742, "x": 14.407 }, "geometry": { "type": "Point", "coordinates": [ 14.407411, 50.093742 ] } },
{ "type": "Feature", "properties": { "ID": 470, "question": 4, "user_id": "mjemvd5e0", "comment_CZ": "cele vaclovske namesti neni prijemne kvuli bezdomovcu a narkomanu", "comment_EN": "the whole of vaclav square is not pleasant because of homeless people and drug addicts", "gender": "female", "age": "30-39", "y": 50.08058, "x": 14.429 }, "geometry": { "type": "Point", "coordinates": [ 14.428654, 50.08058 ] } },
{ "type": "Feature", "properties": { "ID": 471, "question": 1, "user_id": "64eg18ytu", "comment_CZ": null, "comment_EN": null, "gender": "male", "age": "40-49", "y": 50.088945, "x": 14.414 }, "geometry": { "type": "Point", "coordinates": [ 14.414036, 50.088945 ] } },
{ "type": "Feature", "properties": { "ID": 472, "question": 2, "user_id": "64eg18ytu", "comment_CZ": null, "comment_EN": null, "gender": "male", "age": "40-49", "y": 50.084942, "x": 14.416 }, "geometry": { "type": "Point", "coordinates": [ 14.416498, 50.084942 ] } },
{ "type": "Feature", "properties": { "ID": 473, "question": 2, "user_id": "64eg18ytu", "comment_CZ": null, "comment_EN": null, "gender": "male", "age": "40-49", "y": 50.091891, "x": 14.425 }, "geometry": { "type": "Point", "coordinates": [ 14.424952, 50.091891 ] } },
{ "type": "Feature", "properties": { "ID": 474, "question": 3, "user_id": "64eg18ytu", "comment_CZ": "něco tu překáží, chtělo by to odstranit", "comment_EN": "Something is in the way, it would need to be removed.", "gender": "male", "age": "40-49", "y": 50.087355, "x": 14.421 }, "geometry": { "type": "Point", "coordinates": [ 14.421315, 50.087355 ] } },
{ "type": "Feature", "properties": { "ID": 475, "question": 4, "user_id": "64eg18ytu", "comment_CZ": "Podezřelí lidé", "comment_EN": "Suspicious people", "gender": "male", "age": "40-49", "y": 50.092042, "x": 14.412 }, "geometry": { "type": "Point", "coordinates": [ 14.411901, 50.092042 ] } },
{ "type": "Feature", "properties": { "ID": 476, "question": 4, "user_id": "b5nmuvmc3", "comment_CZ": "Shromažďuje se zde denně mnoho lidí, někdy až 50, kteří zde postávají před místní kavárnou, odkládají si nápoje na auta rezidentů, nechávají po sobě nepořádek a jsou hluční do pozdních večerních hodin Covid necovid. Nedá se z", "comment_EN": "Many people, sometimes as many as 50, gather here daily and stand outside the local cafe, dumping their drinks on residents' cars, leaving a mess and being noisy late into the evening Covid necovid. You can't get out of", "gender": "female", "age": "30-39", "y": 50.080237, "x": 14.418 }, "geometry": { "type": "Point", "coordinates": [ 14.418323, 50.080237 ] } },
{ "type": "Feature", "properties": { "ID": 477, "question": 6, "user_id": "b5nmuvmc3", "comment_CZ": "Parkují zde nerezidenti na zónách, rezidenti nemají potom kde parkovat. Policisté sem nezajíždějí, protože ulice je úzká a musí potom couvat. Botičky také nedávají, tak že si tu parkuje kdo chce.", "comment_EN": "Non-residents park here in the zones, residents then have nowhere to park. Police officers don't come here because the street is narrow and they have to back up. They also don't give tickets, so whoever parks here.", "gender": "female", "age": "30-39", "y": 50.080143, "x": 14.418 }, "geometry": { "type": "Point", "coordinates": [ 14.418344, 50.080143 ] } },
{ "type": "Feature", "properties": { "ID": 478, "question": 8, "user_id": "b5nmuvmc3", "comment_CZ": "Shromažďuje se tu mnoho lidí a venku popíjejí, po nich zůstává velké množství kelímků, lahví, plechovek a hovínek, vše se do malého zeleného koše nevejde. Místní kavárna tam navíc vyhazuje svůj odpad.", "comment_EN": "Many people gather here and drink outside, leaving behind a large amount of cups, bottles, cans and poop, all of which cannot fit in the small green bin. In addition, the local café dumps its waste there.", "gender": "female", "age": "30-39", "y": 50.080144, "x": 14.418 }, "geometry": { "type": "Point", "coordinates": [ 14.41835, 50.080144 ] } },
{ "type": "Feature", "properties": { "ID": 479, "question": 4, "user_id": "tyn2delr9", "comment_CZ": "Binec,řev hordy chlastajících lidí do noci.", "comment_EN": "The trash, the screaming of hordes of drunk people into the night.", "gender": "male", "age": "40-49", "y": 50.080246, "x": 14.418 }, "geometry": { "type": "Point", "coordinates": [ 14.41829, 50.080246 ] } },
{ "type": "Feature", "properties": { "ID": 480, "question": 1, "user_id": "cxizoc8pa", "comment_CZ": null, "comment_EN": null, "gender": "male", "age": "30-39", "y": 50.08453, "x": 14.409 }, "geometry": { "type": "Point", "coordinates": [ 14.408655, 50.08453 ] } },
{ "type": "Feature", "properties": { "ID": 481, "question": 1, "user_id": "cxizoc8pa", "comment_CZ": null, "comment_EN": null, "gender": "male", "age": "30-39", "y": 50.083154, "x": 14.404 }, "geometry": { "type": "Point", "coordinates": [ 14.404278, 50.083154 ] } },
{ "type": "Feature", "properties": { "ID": 482, "question": 2, "user_id": "cxizoc8pa", "comment_CZ": null, "comment_EN": null, "gender": "male", "age": "30-39", "y": 50.087062, "x": 14.409 }, "geometry": { "type": "Point", "coordinates": [ 14.408655, 50.087062 ] } },
{ "type": "Feature", "properties": { "ID": 483, "question": 2, "user_id": "cxizoc8pa", "comment_CZ": null, "comment_EN": null, "gender": "male", "age": "30-39", "y": 50.084695, "x": 14.402 }, "geometry": { "type": "Point", "coordinates": [ 14.401617, 50.084695 ] } },
{ "type": "Feature", "properties": { "ID": 484, "question": 2, "user_id": "cxizoc8pa", "comment_CZ": null, "comment_EN": null, "gender": "male", "age": "30-39", "y": 50.090144, "x": 14.421 }, "geometry": { "type": "Point", "coordinates": [ 14.421444, 50.090144 ] } },
{ "type": "Feature", "properties": { "ID": 485, "question": 3, "user_id": "cxizoc8pa", "comment_CZ": null, "comment_EN": null, "gender": "male", "age": "30-39", "y": 50.089208, "x": 14.436 }, "geometry": { "type": "Point", "coordinates": [ 14.435778, 50.089208 ] } },
{ "type": "Feature", "properties": { "ID": 486, "question": 3, "user_id": "cxizoc8pa", "comment_CZ": null, "comment_EN": null, "gender": "male", "age": "30-39", "y": 50.085025, "x": 14.434 }, "geometry": { "type": "Point", "coordinates": [ 14.433718, 50.085025 ] } },
{ "type": "Feature", "properties": { "ID": 487, "question": 3, "user_id": "cxizoc8pa", "comment_CZ": null, "comment_EN": null, "gender": "male", "age": "30-39", "y": 50.081282, "x": 14.428 }, "geometry": { "type": "Point", "coordinates": [ 14.427967, 50.081282 ] } },
{ "type": "Feature", "properties": { "ID": 488, "question": 3, "user_id": "cxizoc8pa", "comment_CZ": null, "comment_EN": null, "gender": "male", "age": "30-39", "y": 50.093336, "x": 14.429 }, "geometry": { "type": "Point", "coordinates": [ 14.429255, 50.093336 ] } },
{ "type": "Feature", "properties": { "ID": 489, "question": 3, "user_id": "cxizoc8pa", "comment_CZ": null, "comment_EN": null, "gender": "male", "age": "30-39", "y": 50.093556, "x": 14.414 }, "geometry": { "type": "Point", "coordinates": [ 14.414148, 50.093556 ] } },
{ "type": "Feature", "properties": { "ID": 490, "question": 4, "user_id": "cxizoc8pa", "comment_CZ": null, "comment_EN": null, "gender": "male", "age": "30-39", "y": 50.084805, "x": 14.433 }, "geometry": { "type": "Point", "coordinates": [ 14.433374, 50.084805 ] } },
{ "type": "Feature", "properties": { "ID": 491, "question": 4, "user_id": "cxizoc8pa", "comment_CZ": null, "comment_EN": null, "gender": "male", "age": "30-39", "y": 50.089428, "x": 14.436 }, "geometry": { "type": "Point", "coordinates": [ 14.435606, 50.089428 ] } },
{ "type": "Feature", "properties": { "ID": 492, "question": 4, "user_id": "cxizoc8pa", "comment_CZ": "vláda čr", "comment_EN": "government of the czech republic", "gender": "male", "age": "30-39", "y": 50.09185, "x": 14.412 }, "geometry": { "type": "Point", "coordinates": [ 14.412003, 50.09185 ] } },
{ "type": "Feature", "properties": { "ID": 493, "question": 4, "user_id": "cxizoc8pa", "comment_CZ": "prezident", "comment_EN": "President", "gender": "male", "age": "30-39", "y": 50.090309, "x": 14.4 }, "geometry": { "type": "Point", "coordinates": [ 14.400158, 50.090309 ] } },
{ "type": "Feature", "properties": { "ID": 494, "question": 5, "user_id": "cxizoc8pa", "comment_CZ": null, "comment_EN": null, "gender": "male", "age": "30-39", "y": 50.091279, "x": 14.41 }, "geometry": { "type": "Point", "coordinates": [ 14.409792, 50.091279 ] } },
{ "type": "Feature", "properties": { "ID": 495, "question": 5, "user_id": "cxizoc8pa", "comment_CZ": "zastávka Masarykovo nádraží", "comment_EN": "Masarykovo nádraží stop", "gender": "male", "age": "30-39", "y": 50.088019, "x": 14.432 }, "geometry": { "type": "Point", "coordinates": [ 14.43243, 50.088019 ] } },
{ "type": "Feature", "properties": { "ID": 496, "question": 7, "user_id": "cxizoc8pa", "comment_CZ": null, "comment_EN": null, "gender": "male", "age": "30-39", "y": 50.08279, "x": 14.426 }, "geometry": { "type": "Point", "coordinates": [ 14.425693, 50.08279 ] } },
{ "type": "Feature", "properties": { "ID": 497, "question": 7, "user_id": "cxizoc8pa", "comment_CZ": null, "comment_EN": null, "gender": "male", "age": "30-39", "y": 50.088432, "x": 14.435 }, "geometry": { "type": "Point", "coordinates": [ 14.435349, 50.088432 ] } },
{ "type": "Feature", "properties": { "ID": 498, "question": 1, "user_id": "n09ov0mxb", "comment_CZ": null, "comment_EN": null, "gender": "male", "age": "50-59", "y": 50.083885, "x": 14.408 }, "geometry": { "type": "Point", "coordinates": [ 14.408011, 50.083885 ] } },
{ "type": "Feature", "properties": { "ID": 499, "question": 1, "user_id": "n09ov0mxb", "comment_CZ": null, "comment_EN": null, "gender": "male", "age": "50-59", "y": 50.084436, "x": 14.4 }, "geometry": { "type": "Point", "coordinates": [ 14.400415, 50.084436 ] } },
{ "type": "Feature", "properties": { "ID": 500, "question": 1, "user_id": "n09ov0mxb", "comment_CZ": null, "comment_EN": null, "gender": "male", "age": "50-59", "y": 50.082357, "x": 14.41 }, "geometry": { "type": "Point", "coordinates": [ 14.409964, 50.082357 ] } },
{ "type": "Feature", "properties": { "ID": 501, "question": 1, "user_id": "n09ov0mxb", "comment_CZ": null, "comment_EN": null, "gender": "male", "age": "50-59", "y": 50.082178, "x": 14.424 }, "geometry": { "type": "Point", "coordinates": [ 14.423826, 50.082178 ] } },
{ "type": "Feature", "properties": { "ID": 502, "question": 2, "user_id": "n09ov0mxb", "comment_CZ": null, "comment_EN": null, "gender": "male", "age": "50-59", "y": 50.092035, "x": 14.394 }, "geometry": { "type": "Point", "coordinates": [ 14.393592, 50.092035 ] } },
{ "type": "Feature", "properties": { "ID": 503, "question": 2, "user_id": "n09ov0mxb", "comment_CZ": null, "comment_EN": null, "gender": "male", "age": "50-59", "y": 50.09165, "x": 14.4 }, "geometry": { "type": "Point", "coordinates": [ 14.400094, 50.09165 ] } },
{ "type": "Feature", "properties": { "ID": 504, "question": 2, "user_id": "n09ov0mxb", "comment_CZ": null, "comment_EN": null, "gender": "male", "age": "50-59", "y": 50.087754, "x": 14.399 }, "geometry": { "type": "Point", "coordinates": [ 14.398763, 50.087754 ] } },
{ "type": "Feature", "properties": { "ID": 505, "question": 2, "user_id": "n09ov0mxb", "comment_CZ": null, "comment_EN": null, "gender": "male", "age": "50-59", "y": 50.088043, "x": 14.393 }, "geometry": { "type": "Point", "coordinates": [ 14.393377, 50.088043 ] } },
{ "type": "Feature", "properties": { "ID": 506, "question": 2, "user_id": "n09ov0mxb", "comment_CZ": null, "comment_EN": null, "gender": "male", "age": "50-59", "y": 50.081627, "x": 14.399 }, "geometry": { "type": "Point", "coordinates": [ 14.399407, 50.081627 ] } },
{ "type": "Feature", "properties": { "ID": 507, "question": 3, "user_id": "n09ov0mxb", "comment_CZ": null, "comment_EN": null, "gender": "male", "age": "50-59", "y": 50.083678, "x": 14.433 }, "geometry": { "type": "Point", "coordinates": [ 14.433053, 50.083678 ] } },
{ "type": "Feature", "properties": { "ID": 508, "question": 3, "user_id": "n09ov0mxb", "comment_CZ": null, "comment_EN": null, "gender": "male", "age": "50-59", "y": 50.08204, "x": 14.427 }, "geometry": { "type": "Point", "coordinates": [ 14.426572, 50.08204 ] } },
{ "type": "Feature", "properties": { "ID": 509, "question": 3, "user_id": "n09ov0mxb", "comment_CZ": null, "comment_EN": null, "gender": "male", "age": "50-59", "y": 50.087024, "x": 14.417 }, "geometry": { "type": "Point", "coordinates": [ 14.41741, 50.087024 ] } },
{ "type": "Feature", "properties": { "ID": 510, "question": 3, "user_id": "n09ov0mxb", "comment_CZ": null, "comment_EN": null, "gender": "male", "age": "50-59", "y": 50.082577, "x": 14.406 }, "geometry": { "type": "Point", "coordinates": [ 14.406188, 50.082577 ] } },
{ "type": "Feature", "properties": { "ID": 511, "question": 3, "user_id": "n09ov0mxb", "comment_CZ": null, "comment_EN": null, "gender": "male", "age": "50-59", "y": 50.088277, "x": 14.404 }, "geometry": { "type": "Point", "coordinates": [ 14.404063, 50.088277 ] } },
{ "type": "Feature", "properties": { "ID": 512, "question": 3, "user_id": "n09ov0mxb", "comment_CZ": null, "comment_EN": null, "gender": "male", "age": "50-59", "y": 50.091044, "x": 14.43 }, "geometry": { "type": "Point", "coordinates": [ 14.429684, 50.091044 ] } },
{ "type": "Feature", "properties": { "ID": 513, "question": 4, "user_id": "n09ov0mxb", "comment_CZ": null, "comment_EN": null, "gender": "male", "age": "50-59", "y": 50.084036, "x": 14.424 }, "geometry": { "type": "Point", "coordinates": [ 14.42374, 50.084036 ] } },
{ "type": "Feature", "properties": { "ID": 514, "question": 4, "user_id": "n09ov0mxb", "comment_CZ": null, "comment_EN": null, "gender": "male", "age": "50-59", "y": 50.081338, "x": 14.427 }, "geometry": { "type": "Point", "coordinates": [ 14.427474, 50.081338 ] } },
{ "type": "Feature", "properties": { "ID": 515, "question": 4, "user_id": "n09ov0mxb", "comment_CZ": null, "comment_EN": null, "gender": "male", "age": "50-59", "y": 50.084463, "x": 14.434 }, "geometry": { "type": "Point", "coordinates": [ 14.433718, 50.084463 ] } },
{ "type": "Feature", "properties": { "ID": 516, "question": 4, "user_id": "n09ov0mxb", "comment_CZ": null, "comment_EN": null, "gender": "male", "age": "50-59", "y": 50.087382, "x": 14.421 }, "geometry": { "type": "Point", "coordinates": [ 14.421229, 50.087382 ] } },
{ "type": "Feature", "properties": { "ID": 517, "question": 4, "user_id": "n09ov0mxb", "comment_CZ": null, "comment_EN": null, "gender": "male", "age": "50-59", "y": 50.087823, "x": 14.433 }, "geometry": { "type": "Point", "coordinates": [ 14.432645, 50.087823 ] } },
{ "type": "Feature", "properties": { "ID": 518, "question": 4, "user_id": "n09ov0mxb", "comment_CZ": null, "comment_EN": null, "gender": "male", "age": "50-59", "y": 50.085757, "x": 14.404 }, "geometry": { "type": "Point", "coordinates": [ 14.404042, 50.085757 ] } },
{ "type": "Feature", "properties": { "ID": 519, "question": 4, "user_id": "n09ov0mxb", "comment_CZ": null, "comment_EN": null, "gender": "male", "age": "50-59", "y": 50.08944, "x": 14.404 }, "geometry": { "type": "Point", "coordinates": [ 14.404112, 50.08944 ] } },
{ "type": "Feature", "properties": { "ID": 520, "question": 4, "user_id": "n09ov0mxb", "comment_CZ": null, "comment_EN": null, "gender": "male", "age": "50-59", "y": 50.091939, "x": 14.412 }, "geometry": { "type": "Point", "coordinates": [ 14.411874, 50.091939 ] } },
{ "type": "Feature", "properties": { "ID": 521, "question": 5, "user_id": "n09ov0mxb", "comment_CZ": null, "comment_EN": null, "gender": "male", "age": "50-59", "y": 50.080842, "x": 14.413 }, "geometry": { "type": "Point", "coordinates": [ 14.413097, 50.080842 ] } },
{ "type": "Feature", "properties": { "ID": 522, "question": 5, "user_id": "n09ov0mxb", "comment_CZ": "cyklisti na chodníku ohrožují chodce", "comment_EN": "Cyclists on the pavement endanger pedestrians", "gender": "male", "age": "50-59", "y": 50.07846, "x": 14.414 }, "geometry": { "type": "Point", "coordinates": [ 14.414063, 50.07846 ] } },
{ "type": "Feature", "properties": { "ID": 523, "question": 5, "user_id": "n09ov0mxb", "comment_CZ": "nesmyslná uzávěra", "comment_EN": "A pointless closure", "gender": "male", "age": "50-59", "y": 50.081751, "x": 14.413 }, "geometry": { "type": "Point", "coordinates": [ 14.413161, 50.081751 ] } },
{ "type": "Feature", "properties": { "ID": 524, "question": 5, "user_id": "n09ov0mxb", "comment_CZ": "nedůsledná kontrola PČR zákazu vjezdu vozidel širších než 2 metry", "comment_EN": "inconsistent control by the Police of the ban on vehicles wider than 2 metres", "gender": "male", "age": "50-59", "y": 50.081296, "x": 14.409 }, "geometry": { "type": "Point", "coordinates": [ 14.409492, 50.081296 ] } },
{ "type": "Feature", "properties": { "ID": 525, "question": 5, "user_id": "n09ov0mxb", "comment_CZ": null, "comment_EN": null, "gender": "male", "age": "50-59", "y": 50.086005, "x": 14.414 }, "geometry": { "type": "Point", "coordinates": [ 14.414363, 50.086005 ] } },
{ "type": "Feature", "properties": { "ID": 526, "question": 5, "user_id": "n09ov0mxb", "comment_CZ": "pro parkující vozidla není vidět při výjezdu ze Všehrdovy zda nejede od Újezdu tramvaj nebo automobily.", "comment_EN": "For parked vehicles, it is not visible at the exit from Všehrdova whether there is no tram or cars coming from Újezd.", "gender": "male", "age": "50-59", "y": 50.0831, "x": 14.405 }, "geometry": { "type": "Point", "coordinates": [ 14.404514, 50.0831 ] } },
{ "type": "Feature", "properties": { "ID": 527, "question": 6, "user_id": "n09ov0mxb", "comment_CZ": "nesmyslné parkoviště", "comment_EN": "Pointless parking", "gender": "male", "age": "50-59", "y": 50.089922, "x": 14.405 }, "geometry": { "type": "Point", "coordinates": [ 14.405158, 50.089922 ] } },
{ "type": "Feature", "properties": { "ID": 528, "question": 6, "user_id": "n09ov0mxb", "comment_CZ": "porušování předpisů při stání taxikářů", "comment_EN": "Violation of taxi parking regulations", "gender": "male", "age": "50-59", "y": 50.084856, "x": 14.414 }, "geometry": { "type": "Point", "coordinates": [ 14.413826, 50.084856 ] } },
{ "type": "Feature", "properties": { "ID": 529, "question": 6, "user_id": "n09ov0mxb", "comment_CZ": "v celé Pařížské by nemělo být parkoviště", "comment_EN": "There shouldn't be any parking in the whole of Paris.", "gender": "male", "age": "50-59", "y": 50.089117, "x": 14.42 }, "geometry": { "type": "Point", "coordinates": [ 14.419599, 50.089117 ] } },
{ "type": "Feature", "properties": { "ID": 530, "question": 6, "user_id": "n09ov0mxb", "comment_CZ": "nevhodně parkující auta v okolí", "comment_EN": "inappropriately parked cars in the neighbourhood", "gender": "male", "age": "50-59", "y": 50.087974, "x": 14.427 }, "geometry": { "type": "Point", "coordinates": [ 14.427001, 50.087974 ] } },
{ "type": "Feature", "properties": { "ID": 531, "question": 6, "user_id": "n09ov0mxb", "comment_CZ": "nevhodně parkující auta", "comment_EN": "inappropriately parked cars", "gender": "male", "age": "50-59", "y": 50.087451, "x": 14.428 }, "geometry": { "type": "Point", "coordinates": [ 14.428203, 50.087451 ] } },
{ "type": "Feature", "properties": { "ID": 532, "question": 6, "user_id": "n09ov0mxb", "comment_CZ": "nevhodně parkující auta", "comment_EN": "inappropriately parked cars", "gender": "male", "age": "50-59", "y": 50.08562, "x": 14.43 }, "geometry": { "type": "Point", "coordinates": [ 14.429834, 50.08562 ] } },
{ "type": "Feature", "properties": { "ID": 533, "question": 7, "user_id": "n09ov0mxb", "comment_CZ": "celé Václavské náměstí", "comment_EN": "the whole of Wenceslas Square", "gender": "male", "age": "50-59", "y": 50.083596, "x": 14.424 }, "geometry": { "type": "Point", "coordinates": [ 14.424405, 50.083596 ] } },
{ "type": "Feature", "properties": { "ID": 534, "question": 7, "user_id": "n09ov0mxb", "comment_CZ": "Ovocný trh", "comment_EN": "Fruit market", "gender": "male", "age": "50-59", "y": 50.086405, "x": 14.424 }, "geometry": { "type": "Point", "coordinates": [ 14.424448, 50.086405 ] } },
{ "type": "Feature", "properties": { "ID": 535, "question": 7, "user_id": "n09ov0mxb", "comment_CZ": null, "comment_EN": null, "gender": "male", "age": "50-59", "y": 50.08416, "x": 14.417 }, "geometry": { "type": "Point", "coordinates": [ 14.417217, 50.08416 ] } },
{ "type": "Feature", "properties": { "ID": 536, "question": 7, "user_id": "n09ov0mxb", "comment_CZ": null, "comment_EN": null, "gender": "male", "age": "50-59", "y": 50.088497, "x": 14.429 }, "geometry": { "type": "Point", "coordinates": [ 14.428654, 50.088497 ] } },
{ "type": "Feature", "properties": { "ID": 537, "question": 7, "user_id": "n09ov0mxb", "comment_CZ": null, "comment_EN": null, "gender": "male", "age": "50-59", "y": 50.091127, "x": 14.419 }, "geometry": { "type": "Point", "coordinates": [ 14.418783, 50.091127 ] } },
{ "type": "Feature", "properties": { "ID": 538, "question": 1, "user_id": "gjbg3dteb", "comment_CZ": null, "comment_EN": null, "gender": "female", "age": "40-49", "y": 50.083912, "x": 14.398 }, "geometry": { "type": "Point", "coordinates": [ 14.39827, 50.083912 ] } },
{ "type": "Feature", "properties": { "ID": 539, "question": 2, "user_id": "gjbg3dteb", "comment_CZ": null, "comment_EN": null, "gender": "female", "age": "40-49", "y": 50.085014, "x": 14.395 }, "geometry": { "type": "Point", "coordinates": [ 14.395266, 50.085014 ] } },
{ "type": "Feature", "properties": { "ID": 540, "question": 2, "user_id": "gjbg3dteb", "comment_CZ": null, "comment_EN": null, "gender": "female", "age": "40-49", "y": 50.087657, "x": 14.421 }, "geometry": { "type": "Point", "coordinates": [ 14.421186, 50.087657 ] } },
{ "type": "Feature", "properties": { "ID": 541, "question": 2, "user_id": "gjbg3dteb", "comment_CZ": null, "comment_EN": null, "gender": "female", "age": "40-49", "y": 50.092393, "x": 14.402 }, "geometry": { "type": "Point", "coordinates": [ 14.401617, 50.092393 ] } },
{ "type": "Feature", "properties": { "ID": 542, "question": 4, "user_id": "gjbg3dteb", "comment_CZ": null, "comment_EN": null, "gender": "female", "age": "40-49", "y": 50.084353, "x": 14.434 }, "geometry": { "type": "Point", "coordinates": [ 14.434233, 50.084353 ] } },
{ "type": "Feature", "properties": { "ID": 543, "question": 4, "user_id": "gjbg3dteb", "comment_CZ": "Okolí hlavního nádraží a propojení mezi Vinohrady a Václavským náměstím.", "comment_EN": "The area around the main railway station and the connection between Vinohrady and Wenceslas Square.", "gender": "female", "age": "40-49", "y": 50.079672, "x": 14.431 }, "geometry": { "type": "Point", "coordinates": [ 14.431229, 50.079672 ] } },
{ "type": "Feature", "properties": { "ID": 544, "question": 5, "user_id": "gjbg3dteb", "comment_CZ": "Tramvajová zastávka Muzeum, když chcete přejít na druhou stranu na chodník, není to moc bezpečné.", "comment_EN": "Tram stop Museum, when you want to cross to the other side on the sidewalk, it's not very safe.", "gender": "female", "age": "40-49", "y": 50.079396, "x": 14.432 }, "geometry": { "type": "Point", "coordinates": [ 14.432344, 50.079396 ] } },
{ "type": "Feature", "properties": { "ID": 545, "question": 7, "user_id": "gjbg3dteb", "comment_CZ": "Zde konečně zmizí zahrádky, které zabíraly celý prostor náměstí a zakrývaly krásnou kašnu. Zde by nyní mohlo být více zeleně místo nich. Lavičky, stromy nebo květiny...", "comment_EN": "Here, the gardens that used to take up the whole square and cover the beautiful fountain finally disappear. There could now be more greenery in their place. Benches, trees or flowers...", "gender": "female", "age": "40-49", "y": 50.086602, "x": 14.42 }, "geometry": { "type": "Point", "coordinates": [ 14.419506, 50.086602 ] } },
{ "type": "Feature", "properties": { "ID": 546, "question": 1, "user_id": "rci2frrl1", "comment_CZ": null, "comment_EN": null, "gender": "male", "age": "30-39", "y": 50.081957, "x": 14.404 }, "geometry": { "type": "Point", "coordinates": [ 14.404235, 50.081957 ] } },
{ "type": "Feature", "properties": { "ID": 547, "question": 1, "user_id": "rci2frrl1", "comment_CZ": null, "comment_EN": null, "gender": "male", "age": "30-39", "y": 50.089791, "x": 14.407 }, "geometry": { "type": "Point", "coordinates": [ 14.406585, 50.089791 ] } },
{ "type": "Feature", "properties": { "ID": 548, "question": 1, "user_id": "rci2frrl1", "comment_CZ": null, "comment_EN": null, "gender": "male", "age": "30-39", "y": 50.0905, "x": 14.411 }, "geometry": { "type": "Point", "coordinates": [ 14.410833, 50.0905 ] } },
{ "type": "Feature", "properties": { "ID": 549, "question": 1, "user_id": "rci2frrl1", "comment_CZ": null, "comment_EN": null, "gender": "male", "age": "30-39", "y": 50.089509, "x": 14.411 }, "geometry": { "type": "Point", "coordinates": [ 14.411144, 50.089509 ] } },
{ "type": "Feature", "properties": { "ID": 550, "question": 1, "user_id": "rci2frrl1", "comment_CZ": null, "comment_EN": null, "gender": "male", "age": "30-39", "y": 50.088745, "x": 14.409 }, "geometry": { "type": "Point", "coordinates": [ 14.408848, 50.088745 ] } },
{ "type": "Feature", "properties": { "ID": 551, "question": 1, "user_id": "rci2frrl1", "comment_CZ": null, "comment_EN": null, "gender": "male", "age": "30-39", "y": 50.084663, "x": 14.39 }, "geometry": { "type": "Point", "coordinates": [ 14.389729, 50.084663 ] } },
{ "type": "Feature", "properties": { "ID": 552, "question": 1, "user_id": "rci2frrl1", "comment_CZ": null, "comment_EN": null, "gender": "male", "age": "30-39", "y": 50.086824, "x": 14.39 }, "geometry": { "type": "Point", "coordinates": [ 14.390491, 50.086824 ] } },
{ "type": "Feature", "properties": { "ID": 553, "question": 1, "user_id": "rci2frrl1", "comment_CZ": null, "comment_EN": null, "gender": "male", "age": "30-39", "y": 50.087589, "x": 14.389 }, "geometry": { "type": "Point", "coordinates": [ 14.389268, 50.087589 ] } },
{ "type": "Feature", "properties": { "ID": 554, "question": 1, "user_id": "rci2frrl1", "comment_CZ": null, "comment_EN": null, "gender": "male", "age": "30-39", "y": 50.082976, "x": 14.407 }, "geometry": { "type": "Point", "coordinates": [ 14.407185, 50.082976 ] } },
{ "type": "Feature", "properties": { "ID": 555, "question": 1, "user_id": "rci2frrl1", "comment_CZ": null, "comment_EN": null, "gender": "male", "age": "30-39", "y": 50.084945, "x": 14.408 }, "geometry": { "type": "Point", "coordinates": [ 14.408001, 50.084945 ] } },
{ "type": "Feature", "properties": { "ID": 556, "question": 1, "user_id": "rci2frrl1", "comment_CZ": null, "comment_EN": null, "gender": "male", "age": "30-39", "y": 50.079644, "x": 14.413 }, "geometry": { "type": "Point", "coordinates": [ 14.412904, 50.079644 ] } },
{ "type": "Feature", "properties": { "ID": 557, "question": 1, "user_id": "rci2frrl1", "comment_CZ": null, "comment_EN": null, "gender": "male", "age": "30-39", "y": 50.082081, "x": 14.41 }, "geometry": { "type": "Point", "coordinates": [ 14.409921, 50.082081 ] } },
{ "type": "Feature", "properties": { "ID": 558, "question": 3, "user_id": "rci2frrl1", "comment_CZ": null, "comment_EN": null, "gender": "male", "age": "30-39", "y": 50.090507, "x": 14.411 }, "geometry": { "type": "Point", "coordinates": [ 14.410758, 50.090507 ] } },
{ "type": "Feature", "properties": { "ID": 559, "question": 3, "user_id": "rci2frrl1", "comment_CZ": null, "comment_EN": null, "gender": "male", "age": "30-39", "y": 50.093095, "x": 14.408 }, "geometry": { "type": "Point", "coordinates": [ 14.408054, 50.093095 ] } },
{ "type": "Feature", "properties": { "ID": 560, "question": 3, "user_id": "rci2frrl1", "comment_CZ": null, "comment_EN": null, "gender": "male", "age": "30-39", "y": 50.087657, "x": 14.39 }, "geometry": { "type": "Point", "coordinates": [ 14.389515, 50.087657 ] } },
{ "type": "Feature", "properties": { "ID": 561, "question": 3, "user_id": "rci2frrl1", "comment_CZ": null, "comment_EN": null, "gender": "male", "age": "30-39", "y": 50.088236, "x": 14.404 }, "geometry": { "type": "Point", "coordinates": [ 14.404192, 50.088236 ] } },
{ "type": "Feature", "properties": { "ID": 562, "question": 3, "user_id": "rci2frrl1", "comment_CZ": null, "comment_EN": null, "gender": "male", "age": "30-39", "y": 50.088167, "x": 14.402 }, "geometry": { "type": "Point", "coordinates": [ 14.402368, 50.088167 ] } },
{ "type": "Feature", "properties": { "ID": 563, "question": 3, "user_id": "rci2frrl1", "comment_CZ": null, "comment_EN": null, "gender": "male", "age": "30-39", "y": 50.089392, "x": 14.411 }, "geometry": { "type": "Point", "coordinates": [ 14.411101, 50.089392 ] } },
{ "type": "Feature", "properties": { "ID": 564, "question": 3, "user_id": "rci2frrl1", "comment_CZ": null, "comment_EN": null, "gender": "male", "age": "30-39", "y": 50.082591, "x": 14.413 }, "geometry": { "type": "Point", "coordinates": [ 14.412775, 50.082591 ] } },
{ "type": "Feature", "properties": { "ID": 565, "question": 3, "user_id": "rci2frrl1", "comment_CZ": null, "comment_EN": null, "gender": "male", "age": "30-39", "y": 50.085936, "x": 14.404 }, "geometry": { "type": "Point", "coordinates": [ 14.404128, 50.085936 ] } },
{ "type": "Feature", "properties": { "ID": 566, "question": 3, "user_id": "rci2frrl1", "comment_CZ": null, "comment_EN": null, "gender": "male", "age": "30-39", "y": 50.093357, "x": 14.398 }, "geometry": { "type": "Point", "coordinates": [ 14.398291, 50.093357 ] } },
{ "type": "Feature", "properties": { "ID": 567, "question": 3, "user_id": "rci2frrl1", "comment_CZ": null, "comment_EN": null, "gender": "male", "age": "30-39", "y": 50.084119, "x": 14.423 }, "geometry": { "type": "Point", "coordinates": [ 14.423397, 50.084119 ] } },
{ "type": "Feature", "properties": { "ID": 568, "question": 3, "user_id": "rci2frrl1", "comment_CZ": null, "comment_EN": null, "gender": "male", "age": "30-39", "y": 50.082288, "x": 14.426 }, "geometry": { "type": "Point", "coordinates": [ 14.426036, 50.082288 ] } },
{ "type": "Feature", "properties": { "ID": 569, "question": 3, "user_id": "rci2frrl1", "comment_CZ": null, "comment_EN": null, "gender": "male", "age": "30-39", "y": 50.079534, "x": 14.43 }, "geometry": { "type": "Point", "coordinates": [ 14.429684, 50.079534 ] } },
{ "type": "Feature", "properties": { "ID": 570, "question": 3, "user_id": "rci2frrl1", "comment_CZ": null, "comment_EN": null, "gender": "male", "age": "30-39", "y": 50.084009, "x": 14.433 }, "geometry": { "type": "Point", "coordinates": [ 14.433203, 50.084009 ] } },
{ "type": "Feature", "properties": { "ID": 571, "question": 3, "user_id": "rci2frrl1", "comment_CZ": null, "comment_EN": null, "gender": "male", "age": "30-39", "y": 50.086611, "x": 14.437 }, "geometry": { "type": "Point", "coordinates": [ 14.436958, 50.086611 ] } },
{ "type": "Feature", "properties": { "ID": 572, "question": 3, "user_id": "rci2frrl1", "comment_CZ": null, "comment_EN": null, "gender": "male", "age": "30-39", "y": 50.085634, "x": 14.436 }, "geometry": { "type": "Point", "coordinates": [ 14.435885, 50.085634 ] } },
{ "type": "Feature", "properties": { "ID": 573, "question": 3, "user_id": "rci2frrl1", "comment_CZ": null, "comment_EN": null, "gender": "male", "age": "30-39", "y": 50.085165, "x": 14.43 }, "geometry": { "type": "Point", "coordinates": [ 14.43007, 50.085165 ] } },
{ "type": "Feature", "properties": { "ID": 574, "question": 3, "user_id": "rci2frrl1", "comment_CZ": null, "comment_EN": null, "gender": "male", "age": "30-39", "y": 50.083912, "x": 14.42 }, "geometry": { "type": "Point", "coordinates": [ 14.420307, 50.083912 ] } },
{ "type": "Feature", "properties": { "ID": 575, "question": 3, "user_id": "rci2frrl1", "comment_CZ": null, "comment_EN": null, "gender": "male", "age": "30-39", "y": 50.085854, "x": 14.414 }, "geometry": { "type": "Point", "coordinates": [ 14.413998, 50.085854 ] } },
{ "type": "Feature", "properties": { "ID": 576, "question": 3, "user_id": "rci2frrl1", "comment_CZ": null, "comment_EN": null, "gender": "male", "age": "30-39", "y": 50.084904, "x": 14.421 }, "geometry": { "type": "Point", "coordinates": [ 14.421229, 50.084904 ] } },
{ "type": "Feature", "properties": { "ID": 577, "question": 3, "user_id": "rci2frrl1", "comment_CZ": null, "comment_EN": null, "gender": "male", "age": "30-39", "y": 50.092435, "x": 14.428 }, "geometry": { "type": "Point", "coordinates": [ 14.427516, 50.092435 ] } },
{ "type": "Feature", "properties": { "ID": 578, "question": 3, "user_id": "rci2frrl1", "comment_CZ": null, "comment_EN": null, "gender": "male", "age": "30-39", "y": 50.087244, "x": 14.432 }, "geometry": { "type": "Point", "coordinates": [ 14.432495, 50.087244 ] } },
{ "type": "Feature", "properties": { "ID": 579, "question": 3, "user_id": "rci2frrl1", "comment_CZ": null, "comment_EN": null, "gender": "male", "age": "30-39", "y": 50.088442, "x": 14.432 }, "geometry": { "type": "Point", "coordinates": [ 14.432452, 50.088442 ] } },
{ "type": "Feature", "properties": { "ID": 580, "question": 3, "user_id": "rci2frrl1", "comment_CZ": null, "comment_EN": null, "gender": "male", "age": "30-39", "y": 50.090438, "x": 14.437 }, "geometry": { "type": "Point", "coordinates": [ 14.436593, 50.090438 ] } },
{ "type": "Feature", "properties": { "ID": 581, "question": 3, "user_id": "rci2frrl1", "comment_CZ": null, "comment_EN": null, "gender": "male", "age": "30-39", "y": 50.089571, "x": 14.433 }, "geometry": { "type": "Point", "coordinates": [ 14.432645, 50.089571 ] } },
{ "type": "Feature", "properties": { "ID": 582, "question": 4, "user_id": "rci2frrl1", "comment_CZ": null, "comment_EN": null, "gender": "male", "age": "30-39", "y": 50.081613, "x": 14.419 }, "geometry": { "type": "Point", "coordinates": [ 14.41947, 50.081613 ] } },
{ "type": "Feature", "properties": { "ID": 583, "question": 4, "user_id": "rci2frrl1", "comment_CZ": null, "comment_EN": null, "gender": "male", "age": "30-39", "y": 50.085757, "x": 14.414 }, "geometry": { "type": "Point", "coordinates": [ 14.414148, 50.085757 ] } },
{ "type": "Feature", "properties": { "ID": 584, "question": 4, "user_id": "rci2frrl1", "comment_CZ": null, "comment_EN": null, "gender": "male", "age": "30-39", "y": 50.084078, "x": 14.424 }, "geometry": { "type": "Point", "coordinates": [ 14.423761, 50.084078 ] } },
{ "type": "Feature", "properties": { "ID": 585, "question": 4, "user_id": "rci2frrl1", "comment_CZ": null, "comment_EN": null, "gender": "male", "age": "30-39", "y": 50.082384, "x": 14.426 }, "geometry": { "type": "Point", "coordinates": [ 14.426208, 50.082384 ] } },
{ "type": "Feature", "properties": { "ID": 586, "question": 4, "user_id": "rci2frrl1", "comment_CZ": null, "comment_EN": null, "gender": "male", "age": "30-39", "y": 50.079561, "x": 14.43 }, "geometry": { "type": "Point", "coordinates": [ 14.430027, 50.079561 ] } },
{ "type": "Feature", "properties": { "ID": 587, "question": 4, "user_id": "rci2frrl1", "comment_CZ": null, "comment_EN": null, "gender": "male", "age": "30-39", "y": 50.079135, "x": 14.432 }, "geometry": { "type": "Point", "coordinates": [ 14.432302, 50.079135 ] } },
{ "type": "Feature", "properties": { "ID": 588, "question": 4, "user_id": "rci2frrl1", "comment_CZ": null, "comment_EN": null, "gender": "male", "age": "30-39", "y": 50.083568, "x": 14.434 }, "geometry": { "type": "Point", "coordinates": [ 14.434018, 50.083568 ] } },
{ "type": "Feature", "properties": { "ID": 589, "question": 4, "user_id": "rci2frrl1", "comment_CZ": null, "comment_EN": null, "gender": "male", "age": "30-39", "y": 50.08562, "x": 14.436 }, "geometry": { "type": "Point", "coordinates": [ 14.436185, 50.08562 ] } },
{ "type": "Feature", "properties": { "ID": 590, "question": 4, "user_id": "rci2frrl1", "comment_CZ": null, "comment_EN": null, "gender": "male", "age": "30-39", "y": 50.088621, "x": 14.429 }, "geometry": { "type": "Point", "coordinates": [ 14.428632, 50.088621 ] } },
{ "type": "Feature", "properties": { "ID": 591, "question": 4, "user_id": "rci2frrl1", "comment_CZ": null, "comment_EN": null, "gender": "male", "age": "30-39", "y": 50.090659, "x": 14.428 }, "geometry": { "type": "Point", "coordinates": [ 14.427645, 50.090659 ] } },
{ "type": "Feature", "properties": { "ID": 592, "question": 4, "user_id": "rci2frrl1", "comment_CZ": null, "comment_EN": null, "gender": "male", "age": "30-39", "y": 50.086694, "x": 14.42 }, "geometry": { "type": "Point", "coordinates": [ 14.420371, 50.086694 ] } },
{ "type": "Feature", "properties": { "ID": 593, "question": 4, "user_id": "rci2frrl1", "comment_CZ": null, "comment_EN": null, "gender": "male", "age": "30-39", "y": 50.088621, "x": 14.416 }, "geometry": { "type": "Point", "coordinates": [ 14.415693, 50.088621 ] } },
{ "type": "Feature", "properties": { "ID": 594, "question": 4, "user_id": "rci2frrl1", "comment_CZ": null, "comment_EN": null, "gender": "male", "age": "30-39", "y": 50.087189, "x": 14.433 }, "geometry": { "type": "Point", "coordinates": [ 14.432538, 50.087189 ] } },
{ "type": "Feature", "properties": { "ID": 595, "question": 4, "user_id": "rci2frrl1", "comment_CZ": null, "comment_EN": null, "gender": "male", "age": "30-39", "y": 50.087176, "x": 14.428 }, "geometry": { "type": "Point", "coordinates": [ 14.428139, 50.087176 ] } },
{ "type": "Feature", "properties": { "ID": 596, "question": 4, "user_id": "rci2frrl1", "comment_CZ": null, "comment_EN": null, "gender": "male", "age": "30-39", "y": 50.088015, "x": 14.433 }, "geometry": { "type": "Point", "coordinates": [ 14.432623, 50.088015 ] } },
{ "type": "Feature", "properties": { "ID": 597, "question": 4, "user_id": "rci2frrl1", "comment_CZ": null, "comment_EN": null, "gender": "male", "age": "30-39", "y": 50.086735, "x": 14.437 }, "geometry": { "type": "Point", "coordinates": [ 14.4367, 50.086735 ] } },
{ "type": "Feature", "properties": { "ID": 598, "question": 4, "user_id": "rci2frrl1", "comment_CZ": null, "comment_EN": null, "gender": "male", "age": "30-39", "y": 50.091664, "x": 14.436 }, "geometry": { "type": "Point", "coordinates": [ 14.436336, 50.091664 ] } },
{ "type": "Feature", "properties": { "ID": 599, "question": 4, "user_id": "rci2frrl1", "comment_CZ": null, "comment_EN": null, "gender": "male", "age": "30-39", "y": 50.090493, "x": 14.437 }, "geometry": { "type": "Point", "coordinates": [ 14.436636, 50.090493 ] } },
{ "type": "Feature", "properties": { "ID": 600, "question": 5, "user_id": "rci2frrl1", "comment_CZ": null, "comment_EN": null, "gender": "male", "age": "30-39", "y": 50.086329, "x": 14.386 }, "geometry": { "type": "Point", "coordinates": [ 14.385631, 50.086329 ] } },
{ "type": "Feature", "properties": { "ID": 601, "question": 5, "user_id": "rci2frrl1", "comment_CZ": null, "comment_EN": null, "gender": "male", "age": "30-39", "y": 50.087712, "x": 14.39 }, "geometry": { "type": "Point", "coordinates": [ 14.390255, 50.087712 ] } },
{ "type": "Feature", "properties": { "ID": 602, "question": 5, "user_id": "rci2frrl1", "comment_CZ": null, "comment_EN": null, "gender": "male", "age": "30-39", "y": 50.088545, "x": 14.397 }, "geometry": { "type": "Point", "coordinates": [ 14.396719, 50.088545 ] } },
{ "type": "Feature", "properties": { "ID": 603, "question": 5, "user_id": "rci2frrl1", "comment_CZ": null, "comment_EN": null, "gender": "male", "age": "30-39", "y": 50.09483, "x": 14.409 }, "geometry": { "type": "Point", "coordinates": [ 14.409213, 50.09483 ] } },
{ "type": "Feature", "properties": { "ID": 604, "question": 5, "user_id": "rci2frrl1", "comment_CZ": null, "comment_EN": null, "gender": "male", "age": "30-39", "y": 50.092916, "x": 14.406 }, "geometry": { "type": "Point", "coordinates": [ 14.406145, 50.092916 ] } },
{ "type": "Feature", "properties": { "ID": 605, "question": 5, "user_id": "rci2frrl1", "comment_CZ": null, "comment_EN": null, "gender": "male", "age": "30-39", "y": 50.091223, "x": 14.41 }, "geometry": { "type": "Point", "coordinates": [ 14.409685, 50.091223 ] } },
{ "type": "Feature", "properties": { "ID": 606, "question": 5, "user_id": "rci2frrl1", "comment_CZ": null, "comment_EN": null, "gender": "male", "age": "30-39", "y": 50.08847, "x": 14.405 }, "geometry": { "type": "Point", "coordinates": [ 14.404643, 50.08847 ] } },
{ "type": "Feature", "properties": { "ID": 607, "question": 5, "user_id": "rci2frrl1", "comment_CZ": null, "comment_EN": null, "gender": "male", "age": "30-39", "y": 50.087657, "x": 14.404 }, "geometry": { "type": "Point", "coordinates": [ 14.404428, 50.087657 ] } },
{ "type": "Feature", "properties": { "ID": 608, "question": 5, "user_id": "rci2frrl1", "comment_CZ": null, "comment_EN": null, "gender": "male", "age": "30-39", "y": 50.087313, "x": 14.407 }, "geometry": { "type": "Point", "coordinates": [ 14.407089, 50.087313 ] } },
{ "type": "Feature", "properties": { "ID": 609, "question": 5, "user_id": "rci2frrl1", "comment_CZ": null, "comment_EN": null, "gender": "male", "age": "30-39", "y": 50.088828, "x": 14.414 }, "geometry": { "type": "Point", "coordinates": [ 14.414492, 50.088828 ] } },
{ "type": "Feature", "properties": { "ID": 610, "question": 5, "user_id": "rci2frrl1", "comment_CZ": null, "comment_EN": null, "gender": "male", "age": "30-39", "y": 50.086019, "x": 14.414 }, "geometry": { "type": "Point", "coordinates": [ 14.414384, 50.086019 ] } },
{ "type": "Feature", "properties": { "ID": 611, "question": 5, "user_id": "rci2frrl1", "comment_CZ": null, "comment_EN": null, "gender": "male", "age": "30-39", "y": 50.081186, "x": 14.405 }, "geometry": { "type": "Point", "coordinates": [ 14.404621, 50.081186 ] } },
{ "type": "Feature", "properties": { "ID": 612, "question": 5, "user_id": "rci2frrl1", "comment_CZ": null, "comment_EN": null, "gender": "male", "age": "30-39", "y": 50.081379, "x": 14.413 }, "geometry": { "type": "Point", "coordinates": [ 14.41299, 50.081379 ] } },
{ "type": "Feature", "properties": { "ID": 613, "question": 5, "user_id": "rci2frrl1", "comment_CZ": null, "comment_EN": null, "gender": "male", "age": "30-39", "y": 50.079148, "x": 14.42 }, "geometry": { "type": "Point", "coordinates": [ 14.41962, 50.079148 ] } },
{ "type": "Feature", "properties": { "ID": 614, "question": 5, "user_id": "rci2frrl1", "comment_CZ": null, "comment_EN": null, "gender": "male", "age": "30-39", "y": 50.082274, "x": 14.426 }, "geometry": { "type": "Point", "coordinates": [ 14.425993, 50.082274 ] } },
{ "type": "Feature", "properties": { "ID": 615, "question": 5, "user_id": "rci2frrl1", "comment_CZ": null, "comment_EN": null, "gender": "male", "age": "30-39", "y": 50.087148, "x": 14.428 }, "geometry": { "type": "Point", "coordinates": [ 14.428139, 50.087148 ] } },
{ "type": "Feature", "properties": { "ID": 616, "question": 5, "user_id": "rci2frrl1", "comment_CZ": null, "comment_EN": null, "gender": "male", "age": "30-39", "y": 50.079396, "x": 14.43 }, "geometry": { "type": "Point", "coordinates": [ 14.430242, 50.079396 ] } },
{ "type": "Feature", "properties": { "ID": 617, "question": 5, "user_id": "rci2frrl1", "comment_CZ": null, "comment_EN": null, "gender": "male", "age": "30-39", "y": 50.086157, "x": 14.434 }, "geometry": { "type": "Point", "coordinates": [ 14.434361, 50.086157 ] } },
{ "type": "Feature", "properties": { "ID": 618, "question": 5, "user_id": "rci2frrl1", "comment_CZ": null, "comment_EN": null, "gender": "male", "age": "30-39", "y": 50.086735, "x": 14.437 }, "geometry": { "type": "Point", "coordinates": [ 14.436915, 50.086735 ] } },
{ "type": "Feature", "properties": { "ID": 619, "question": 5, "user_id": "rci2frrl1", "comment_CZ": null, "comment_EN": null, "gender": "male", "age": "30-39", "y": 50.090631, "x": 14.437 }, "geometry": { "type": "Point", "coordinates": [ 14.436722, 50.090631 ] } },
{ "type": "Feature", "properties": { "ID": 620, "question": 5, "user_id": "rci2frrl1", "comment_CZ": null, "comment_EN": null, "gender": "male", "age": "30-39", "y": 50.088662, "x": 14.416 }, "geometry": { "type": "Point", "coordinates": [ 14.415672, 50.088662 ] } },
{ "type": "Feature", "properties": { "ID": 621, "question": 5, "user_id": "rci2frrl1", "comment_CZ": null, "comment_EN": null, "gender": "male", "age": "30-39", "y": 50.089998, "x": 14.41 }, "geometry": { "type": "Point", "coordinates": [ 14.410222, 50.089998 ] } },
{ "type": "Feature", "properties": { "ID": 622, "question": 6, "user_id": "rci2frrl1", "comment_CZ": "moc parkovacích míst, místo neslouží jako náměstí", "comment_EN": "too many parking spaces, the place is not a square", "gender": "male", "age": "30-39", "y": 50.087575, "x": 14.389 }, "geometry": { "type": "Point", "coordinates": [ 14.388936, 50.087575 ] } },
{ "type": "Feature", "properties": { "ID": 623, "question": 6, "user_id": "rci2frrl1", "comment_CZ": "moc parkovacích míst, místo neslouží jako náměstí", "comment_EN": "Too many parking spaces, the place doesn't serve as a square", "gender": "male", "age": "30-39", "y": 50.087974, "x": 14.403 }, "geometry": { "type": "Point", "coordinates": [ 14.402518, 50.087974 ] } },
{ "type": "Feature", "properties": { "ID": 624, "question": 7, "user_id": "rci2frrl1", "comment_CZ": null, "comment_EN": null, "gender": "male", "age": "30-39", "y": 50.084625, "x": 14.414 }, "geometry": { "type": "Point", "coordinates": [ 14.413784, 50.084625 ] } },
{ "type": "Feature", "properties": { "ID": 625, "question": 7, "user_id": "rci2frrl1", "comment_CZ": null, "comment_EN": null, "gender": "male", "age": "30-39", "y": 50.082845, "x": 14.413 }, "geometry": { "type": "Point", "coordinates": [ 14.412807, 50.082845 ] } },
{ "type": "Feature", "properties": { "ID": 626, "question": 7, "user_id": "rci2frrl1", "comment_CZ": null, "comment_EN": null, "gender": "male", "age": "30-39", "y": 50.084381, "x": 14.403 }, "geometry": { "type": "Point", "coordinates": [ 14.403355, 50.084381 ] } },
{ "type": "Feature", "properties": { "ID": 627, "question": 7, "user_id": "rci2frrl1", "comment_CZ": null, "comment_EN": null, "gender": "male", "age": "30-39", "y": 50.090727, "x": 14.41 }, "geometry": { "type": "Point", "coordinates": [ 14.410479, 50.090727 ] } },
{ "type": "Feature", "properties": { "ID": 628, "question": 7, "user_id": "rci2frrl1", "comment_CZ": null, "comment_EN": null, "gender": "male", "age": "30-39", "y": 50.088346, "x": 14.404 }, "geometry": { "type": "Point", "coordinates": [ 14.404321, 50.088346 ] } },
{ "type": "Feature", "properties": { "ID": 629, "question": 7, "user_id": "rci2frrl1", "comment_CZ": null, "comment_EN": null, "gender": "male", "age": "30-39", "y": 50.088965, "x": 14.411 }, "geometry": { "type": "Point", "coordinates": [ 14.411123, 50.088965 ] } },
{ "type": "Feature", "properties": { "ID": 630, "question": 7, "user_id": "rci2frrl1", "comment_CZ": null, "comment_EN": null, "gender": "male", "age": "30-39", "y": 50.089062, "x": 14.415 }, "geometry": { "type": "Point", "coordinates": [ 14.414964, 50.089062 ] } },
{ "type": "Feature", "properties": { "ID": 631, "question": 7, "user_id": "rci2frrl1", "comment_CZ": null, "comment_EN": null, "gender": "male", "age": "30-39", "y": 50.083265, "x": 14.425 }, "geometry": { "type": "Point", "coordinates": [ 14.425027, 50.083265 ] } },
{ "type": "Feature", "properties": { "ID": 632, "question": 7, "user_id": "rci2frrl1", "comment_CZ": null, "comment_EN": null, "gender": "male", "age": "30-39", "y": 50.080925, "x": 14.428 }, "geometry": { "type": "Point", "coordinates": [ 14.428096, 50.080925 ] } },
{ "type": "Feature", "properties": { "ID": 633, "question": 7, "user_id": "rci2frrl1", "comment_CZ": null, "comment_EN": null, "gender": "male", "age": "30-39", "y": 50.080952, "x": 14.414 }, "geometry": { "type": "Point", "coordinates": [ 14.414191, 50.080952 ] } },
{ "type": "Feature", "properties": { "ID": 634, "question": 7, "user_id": "rci2frrl1", "comment_CZ": null, "comment_EN": null, "gender": "male", "age": "30-39", "y": 50.087644, "x": 14.39 }, "geometry": { "type": "Point", "coordinates": [ 14.389772, 50.087644 ] } },
{ "type": "Feature", "properties": { "ID": 635, "question": 7, "user_id": "rci2frrl1", "comment_CZ": null, "comment_EN": null, "gender": "male", "age": "30-39", "y": 50.091939, "x": 14.417 }, "geometry": { "type": "Point", "coordinates": [ 14.416637, 50.091939 ] } },
{ "type": "Feature", "properties": { "ID": 636, "question": 7, "user_id": "rci2frrl1", "comment_CZ": null, "comment_EN": null, "gender": "male", "age": "30-39", "y": 50.09304, "x": 14.42 }, "geometry": { "type": "Point", "coordinates": [ 14.420478, 50.09304 ] } },
{ "type": "Feature", "properties": { "ID": 637, "question": 7, "user_id": "rci2frrl1", "comment_CZ": null, "comment_EN": null, "gender": "male", "age": "30-39", "y": 50.093316, "x": 14.424 }, "geometry": { "type": "Point", "coordinates": [ 14.424019, 50.093316 ] } },
{ "type": "Feature", "properties": { "ID": 638, "question": 7, "user_id": "rci2frrl1", "comment_CZ": null, "comment_EN": null, "gender": "male", "age": "30-39", "y": 50.091664, "x": 14.427 }, "geometry": { "type": "Point", "coordinates": [ 14.427452, 50.091664 ] } },
{ "type": "Feature", "properties": { "ID": 639, "question": 7, "user_id": "rci2frrl1", "comment_CZ": null, "comment_EN": null, "gender": "male", "age": "30-39", "y": 50.089819, "x": 14.428 }, "geometry": { "type": "Point", "coordinates": [ 14.42801, 50.089819 ] } },
{ "type": "Feature", "properties": { "ID": 640, "question": 7, "user_id": "rci2frrl1", "comment_CZ": null, "comment_EN": null, "gender": "male", "age": "30-39", "y": 50.088208, "x": 14.428 }, "geometry": { "type": "Point", "coordinates": [ 14.428461, 50.088208 ] } },
{ "type": "Feature", "properties": { "ID": 641, "question": 1, "user_id": "rq2uk1sog", "comment_CZ": null, "comment_EN": null, "gender": "male", "age": "50-59", "y": 50.093164, "x": 14.431 }, "geometry": { "type": "Point", "coordinates": [ 14.430585, 50.093164 ] } },
{ "type": "Feature", "properties": { "ID": 642, "question": 1, "user_id": "rq2uk1sog", "comment_CZ": null, "comment_EN": null, "gender": "male", "age": "50-59", "y": 50.091044, "x": 14.419 }, "geometry": { "type": "Point", "coordinates": [ 14.418783, 50.091044 ] } },
{ "type": "Feature", "properties": { "ID": 643, "question": 1, "user_id": "rq2uk1sog", "comment_CZ": null, "comment_EN": null, "gender": "male", "age": "50-59", "y": 50.092552, "x": 14.423 }, "geometry": { "type": "Point", "coordinates": [ 14.422613, 50.092552 ] } },
{ "type": "Feature", "properties": { "ID": 644, "question": 1, "user_id": "rq2uk1sog", "comment_CZ": null, "comment_EN": null, "gender": "male", "age": "50-59", "y": 50.091684, "x": 14.426 }, "geometry": { "type": "Point", "coordinates": [ 14.425725, 50.091684 ] } },
{ "type": "Feature", "properties": { "ID": 645, "question": 1, "user_id": "rq2uk1sog", "comment_CZ": null, "comment_EN": null, "gender": "male", "age": "50-59", "y": 50.089192, "x": 14.425 }, "geometry": { "type": "Point", "coordinates": [ 14.424824, 50.089192 ] } },
{ "type": "Feature", "properties": { "ID": 646, "question": 1, "user_id": "rq2uk1sog", "comment_CZ": null, "comment_EN": null, "gender": "male", "age": "50-59", "y": 50.088325, "x": 14.424 }, "geometry": { "type": "Point", "coordinates": [ 14.423525, 50.088325 ] } },
{ "type": "Feature", "properties": { "ID": 647, "question": 2, "user_id": "rq2uk1sog", "comment_CZ": null, "comment_EN": null, "gender": "male", "age": "50-59", "y": 50.09187, "x": 14.4 }, "geometry": { "type": "Point", "coordinates": [ 14.400072, 50.09187 ] } },
{ "type": "Feature", "properties": { "ID": 648, "question": 2, "user_id": "rq2uk1sog", "comment_CZ": null, "comment_EN": null, "gender": "male", "age": "50-59", "y": 50.091375, "x": 14.398 }, "geometry": { "type": "Point", "coordinates": [ 14.397626, 50.091375 ] } },
{ "type": "Feature", "properties": { "ID": 649, "question": 2, "user_id": "rq2uk1sog", "comment_CZ": null, "comment_EN": null, "gender": "male", "age": "50-59", "y": 50.08785, "x": 14.392 }, "geometry": { "type": "Point", "coordinates": [ 14.392219, 50.08785 ] } },
{ "type": "Feature", "properties": { "ID": 650, "question": 2, "user_id": "rq2uk1sog", "comment_CZ": null, "comment_EN": null, "gender": "male", "age": "50-59", "y": 50.085978, "x": 14.392 }, "geometry": { "type": "Point", "coordinates": [ 14.391682, 50.085978 ] } },
{ "type": "Feature", "properties": { "ID": 651, "question": 3, "user_id": "rq2uk1sog", "comment_CZ": null, "comment_EN": null, "gender": "male", "age": "50-59", "y": 50.092049, "x": 14.423 }, "geometry": { "type": "Point", "coordinates": [ 14.422603, 50.092049 ] } },
{ "type": "Feature", "properties": { "ID": 652, "question": 3, "user_id": "rq2uk1sog", "comment_CZ": "dostavba vypálené radnice", "comment_EN": "the completion of the burnt down town hall", "gender": "male", "age": "50-59", "y": 50.087299, "x": 14.421 }, "geometry": { "type": "Point", "coordinates": [ 14.4205, 50.087299 ] } },
{ "type": "Feature", "properties": { "ID": 653, "question": 3, "user_id": "rq2uk1sog", "comment_CZ": null, "comment_EN": null, "gender": "male", "age": "50-59", "y": 50.093357, "x": 14.432 }, "geometry": { "type": "Point", "coordinates": [ 14.432387, 50.093357 ] } },
{ "type": "Feature", "properties": { "ID": 654, "question": 3, "user_id": "rq2uk1sog", "comment_CZ": "chybí stromy", "comment_EN": "missing trees", "gender": "male", "age": "50-59", "y": 50.091457, "x": 14.437 }, "geometry": { "type": "Point", "coordinates": [ 14.437108, 50.091457 ] } },
{ "type": "Feature", "properties": { "ID": 655, "question": 3, "user_id": "rq2uk1sog", "comment_CZ": "smog, hluk, vedro, chybí park a propojení se Štvanicí a Vítkovem", "comment_EN": "smog, noise, heat, lack of park and connection to Štvanice and Vítkov", "gender": "male", "age": "50-59", "y": 50.088649, "x": 14.437 }, "geometry": { "type": "Point", "coordinates": [ 14.437323, 50.088649 ] } },
{ "type": "Feature", "properties": { "ID": 656, "question": 3, "user_id": "rq2uk1sog", "comment_CZ": "dálnice do památkové rezervace nepatří", "comment_EN": "The motorway does not belong in the conservation area", "gender": "male", "age": "50-59", "y": 50.087024, "x": 14.437 }, "geometry": { "type": "Point", "coordinates": [ 14.437408, 50.087024 ] } },
{ "type": "Feature", "properties": { "ID": 657, "question": 4, "user_id": "rq2uk1sog", "comment_CZ": null, "comment_EN": null, "gender": "male", "age": "50-59", "y": 50.083665, "x": 14.434 }, "geometry": { "type": "Point", "coordinates": [ 14.433675, 50.083665 ] } },
{ "type": "Feature", "properties": { "ID": 658, "question": 4, "user_id": "rq2uk1sog", "comment_CZ": null, "comment_EN": null, "gender": "male", "age": "50-59", "y": 50.089888, "x": 14.424 }, "geometry": { "type": "Point", "coordinates": [ 14.423708, 50.089888 ] } },
{ "type": "Feature", "properties": { "ID": 659, "question": 4, "user_id": "rq2uk1sog", "comment_CZ": null, "comment_EN": null, "gender": "male", "age": "50-59", "y": 50.092978, "x": 14.428 }, "geometry": { "type": "Point", "coordinates": [ 14.427849, 50.092978 ] } },
{ "type": "Feature", "properties": { "ID": 660, "question": 4, "user_id": "rq2uk1sog", "comment_CZ": null, "comment_EN": null, "gender": "male", "age": "50-59", "y": 50.086026, "x": 14.415 }, "geometry": { "type": "Point", "coordinates": [ 14.414964, 50.086026 ] } },
{ "type": "Feature", "properties": { "ID": 661, "question": 4, "user_id": "rq2uk1sog", "comment_CZ": null, "comment_EN": null, "gender": "male", "age": "50-59", "y": 50.086102, "x": 14.418 }, "geometry": { "type": "Point", "coordinates": [ 14.418236, 50.086102 ] } },
{ "type": "Feature", "properties": { "ID": 662, "question": 5, "user_id": "rq2uk1sog", "comment_CZ": null, "comment_EN": null, "gender": "male", "age": "50-59", "y": 50.084188, "x": 14.435 }, "geometry": { "type": "Point", "coordinates": [ 14.435349, 50.084188 ] } },
{ "type": "Feature", "properties": { "ID": 663, "question": 5, "user_id": "rq2uk1sog", "comment_CZ": null, "comment_EN": null, "gender": "male", "age": "50-59", "y": 50.090438, "x": 14.438 }, "geometry": { "type": "Point", "coordinates": [ 14.437752, 50.090438 ] } },
{ "type": "Feature", "properties": { "ID": 664, "question": 5, "user_id": "rq2uk1sog", "comment_CZ": null, "comment_EN": null, "gender": "male", "age": "50-59", "y": 50.09377, "x": 14.437 }, "geometry": { "type": "Point", "coordinates": [ 14.437108, 50.09377 ] } },
{ "type": "Feature", "properties": { "ID": 665, "question": 5, "user_id": "rq2uk1sog", "comment_CZ": null, "comment_EN": null, "gender": "male", "age": "50-59", "y": 50.095119, "x": 14.437 }, "geometry": { "type": "Point", "coordinates": [ 14.436936, 50.095119 ] } },
{ "type": "Feature", "properties": { "ID": 666, "question": 5, "user_id": "rq2uk1sog", "comment_CZ": null, "comment_EN": null, "gender": "male", "age": "50-59", "y": 50.097899, "x": 14.437 }, "geometry": { "type": "Point", "coordinates": [ 14.437151, 50.097899 ] } },
{ "type": "Feature", "properties": { "ID": 667, "question": 5, "user_id": "rq2uk1sog", "comment_CZ": null, "comment_EN": null, "gender": "male", "age": "50-59", "y": 50.079479, "x": 14.43 }, "geometry": { "type": "Point", "coordinates": [ 14.430199, 50.079479 ] } },
{ "type": "Feature", "properties": { "ID": 668, "question": 5, "user_id": "rq2uk1sog", "comment_CZ": null, "comment_EN": null, "gender": "male", "age": "50-59", "y": 50.079258, "x": 14.433 }, "geometry": { "type": "Point", "coordinates": [ 14.432774, 50.079258 ] } },
{ "type": "Feature", "properties": { "ID": 669, "question": 5, "user_id": "rq2uk1sog", "comment_CZ": null, "comment_EN": null, "gender": "male", "age": "50-59", "y": 50.080498, "x": 14.434 }, "geometry": { "type": "Point", "coordinates": [ 14.433503, 50.080498 ] } },
{ "type": "Feature", "properties": { "ID": 670, "question": 5, "user_id": "rq2uk1sog", "comment_CZ": null, "comment_EN": null, "gender": "male", "age": "50-59", "y": 50.086363, "x": 14.438 }, "geometry": { "type": "Point", "coordinates": [ 14.438267, 50.086363 ] } },
{ "type": "Feature", "properties": { "ID": 671, "question": 5, "user_id": "rq2uk1sog", "comment_CZ": null, "comment_EN": null, "gender": "male", "age": "50-59", "y": 50.087162, "x": 14.435 }, "geometry": { "type": "Point", "coordinates": [ 14.435477, 50.087162 ] } },
{ "type": "Feature", "properties": { "ID": 672, "question": 5, "user_id": "rq2uk1sog", "comment_CZ": null, "comment_EN": null, "gender": "male", "age": "50-59", "y": 50.093054, "x": 14.433 }, "geometry": { "type": "Point", "coordinates": [ 14.432516, 50.093054 ] } },
{ "type": "Feature", "properties": { "ID": 673, "question": 7, "user_id": "rq2uk1sog", "comment_CZ": null, "comment_EN": null, "gender": "male", "age": "50-59", "y": 50.088236, "x": 14.436 }, "geometry": { "type": "Point", "coordinates": [ 14.435821, 50.088236 ] } },
{ "type": "Feature", "properties": { "ID": 674, "question": 7, "user_id": "rq2uk1sog", "comment_CZ": null, "comment_EN": null, "gender": "male", "age": "50-59", "y": 50.087657, "x": 14.437 }, "geometry": { "type": "Point", "coordinates": [ 14.436593, 50.087657 ] } },
{ "type": "Feature", "properties": { "ID": 675, "question": 7, "user_id": "rq2uk1sog", "comment_CZ": null, "comment_EN": null, "gender": "male", "age": "50-59", "y": 50.088456, "x": 14.439 }, "geometry": { "type": "Point", "coordinates": [ 14.438524, 50.088456 ] } },
{ "type": "Feature", "properties": { "ID": 676, "question": 7, "user_id": "rq2uk1sog", "comment_CZ": null, "comment_EN": null, "gender": "male", "age": "50-59", "y": 50.088263, "x": 14.441 }, "geometry": { "type": "Point", "coordinates": [ 14.44067, 50.088263 ] } },
{ "type": "Feature", "properties": { "ID": 677, "question": 7, "user_id": "rq2uk1sog", "comment_CZ": null, "comment_EN": null, "gender": "male", "age": "50-59", "y": 50.084904, "x": 14.438 }, "geometry": { "type": "Point", "coordinates": [ 14.43758, 50.084904 ] } },
{ "type": "Feature", "properties": { "ID": 678, "question": 7, "user_id": "rq2uk1sog", "comment_CZ": null, "comment_EN": null, "gender": "male", "age": "50-59", "y": 50.091237, "x": 14.419 }, "geometry": { "type": "Point", "coordinates": [ 14.418998, 50.091237 ] } },
{ "type": "Feature", "properties": { "ID": 679, "question": 7, "user_id": "rq2uk1sog", "comment_CZ": null, "comment_EN": null, "gender": "male", "age": "50-59", "y": 50.091987, "x": 14.423 }, "geometry": { "type": "Point", "coordinates": [ 14.42278, 50.091987 ] } },
{ "type": "Feature", "properties": { "ID": 680, "question": 7, "user_id": "rq2uk1sog", "comment_CZ": null, "comment_EN": null, "gender": "male", "age": "50-59", "y": 50.092001, "x": 14.422 }, "geometry": { "type": "Point", "coordinates": [ 14.422356, 50.092001 ] } },
{ "type": "Feature", "properties": { "ID": 681, "question": 7, "user_id": "rq2uk1sog", "comment_CZ": null, "comment_EN": null, "gender": "male", "age": "50-59", "y": 50.089172, "x": 14.415 }, "geometry": { "type": "Point", "coordinates": [ 14.415125, 50.089172 ] } },
{ "type": "Feature", "properties": { "ID": 682, "question": 7, "user_id": "rq2uk1sog", "comment_CZ": null, "comment_EN": null, "gender": "male", "age": "50-59", "y": 50.089062, "x": 14.415 }, "geometry": { "type": "Point", "coordinates": [ 14.414889, 50.089062 ] } },
{ "type": "Feature", "properties": { "ID": 683, "question": 7, "user_id": "rq2uk1sog", "comment_CZ": null, "comment_EN": null, "gender": "male", "age": "50-59", "y": 50.089309, "x": 14.415 }, "geometry": { "type": "Point", "coordinates": [ 14.415393, 50.089309 ] } },
{ "type": "Feature", "properties": { "ID": 684, "question": 7, "user_id": "rq2uk1sog", "comment_CZ": null, "comment_EN": null, "gender": "male", "age": "50-59", "y": 50.089392, "x": 14.415 }, "geometry": { "type": "Point", "coordinates": [ 14.414899, 50.089392 ] } },
{ "type": "Feature", "properties": { "ID": 685, "question": 7, "user_id": "rq2uk1sog", "comment_CZ": null, "comment_EN": null, "gender": "male", "age": "50-59", "y": 50.088931, "x": 14.415 }, "geometry": { "type": "Point", "coordinates": [ 14.415307, 50.088931 ] } },
{ "type": "Feature", "properties": { "ID": 686, "question": 7, "user_id": "rq2uk1sog", "comment_CZ": null, "comment_EN": null, "gender": "male", "age": "50-59", "y": 50.09207, "x": 14.42 }, "geometry": { "type": "Point", "coordinates": [ 14.419781, 50.09207 ] } },
{ "type": "Feature", "properties": { "ID": 687, "question": 7, "user_id": "rq2uk1sog", "comment_CZ": null, "comment_EN": null, "gender": "male", "age": "50-59", "y": 50.092077, "x": 14.42 }, "geometry": { "type": "Point", "coordinates": [ 14.420071, 50.092077 ] } },
{ "type": "Feature", "properties": { "ID": 688, "question": 7, "user_id": "rq2uk1sog", "comment_CZ": null, "comment_EN": null, "gender": "male", "age": "50-59", "y": 50.092476, "x": 14.42 }, "geometry": { "type": "Point", "coordinates": [ 14.420468, 50.092476 ] } },
{ "type": "Feature", "properties": { "ID": 689, "question": 1, "user_id": "zuh7ip8pb", "comment_CZ": null, "comment_EN": null, "gender": "male", "age": "30-39", "y": 50.079434, "x": 14.429 }, "geometry": { "type": "Point", "coordinates": [ 14.428682, 50.079434 ] } },
{ "type": "Feature", "properties": { "ID": 690, "question": 2, "user_id": "zuh7ip8pb", "comment_CZ": null, "comment_EN": null, "gender": "male", "age": "30-39", "y": 50.086552, "x": 14.427 }, "geometry": { "type": "Point", "coordinates": [ 14.427298, 50.086552 ] } },
{ "type": "Feature", "properties": { "ID": 691, "question": 3, "user_id": "zuh7ip8pb", "comment_CZ": null, "comment_EN": null, "gender": "male", "age": "30-39", "y": 50.085503, "x": 14.436 }, "geometry": { "type": "Point", "coordinates": [ 14.436142, 50.085503 ] } },
{ "type": "Feature", "properties": { "ID": 692, "question": 4, "user_id": "zuh7ip8pb", "comment_CZ": null, "comment_EN": null, "gender": "male", "age": "30-39", "y": 50.086006, "x": 14.436 }, "geometry": { "type": "Point", "coordinates": [ 14.43626, 50.086006 ] } },
{ "type": "Feature", "properties": { "ID": 693, "question": 1, "user_id": "782f55u9x", "comment_CZ": null, "comment_EN": null, "gender": "female", "age": "30-39", "y": 50.07985, "x": 14.4 }, "geometry": { "type": "Point", "coordinates": [ 14.399907, 50.07985 ] } },
{ "type": "Feature", "properties": { "ID": 694, "question": 1, "user_id": "782f55u9x", "comment_CZ": null, "comment_EN": null, "gender": "female", "age": "30-39", "y": 50.095815, "x": 14.418 }, "geometry": { "type": "Point", "coordinates": [ 14.418112, 50.095815 ] } },
{ "type": "Feature", "properties": { "ID": 695, "question": 2, "user_id": "782f55u9x", "comment_CZ": null, "comment_EN": null, "gender": "female", "age": "30-39", "y": 50.091301, "x": 14.403 }, "geometry": { "type": "Point", "coordinates": [ 14.403342, 50.091301 ] } },
{ "type": "Feature", "properties": { "ID": 696, "question": 2, "user_id": "782f55u9x", "comment_CZ": null, "comment_EN": null, "gender": "female", "age": "30-39", "y": 50.087556, "x": 14.421 }, "geometry": { "type": "Point", "coordinates": [ 14.420688, 50.087556 ] } },
{ "type": "Feature", "properties": { "ID": 697, "question": 3, "user_id": "782f55u9x", "comment_CZ": null, "comment_EN": null, "gender": "female", "age": "30-39", "y": 50.086969, "x": 14.418 }, "geometry": { "type": "Point", "coordinates": [ 14.417675, 50.086969 ] } },
{ "type": "Feature", "properties": { "ID": 698, "question": 4, "user_id": "782f55u9x", "comment_CZ": null, "comment_EN": null, "gender": "female", "age": "30-39", "y": 50.090177, "x": 14.425 }, "geometry": { "type": "Point", "coordinates": [ 14.424848, 50.090177 ] } },
{ "type": "Feature", "properties": { "ID": 699, "question": 4, "user_id": "782f55u9x", "comment_CZ": null, "comment_EN": null, "gender": "female", "age": "30-39", "y": 50.088335, "x": 14.429 }, "geometry": { "type": "Point", "coordinates": [ 14.428747, 50.088335 ] } },
{ "type": "Feature", "properties": { "ID": 700, "question": 4, "user_id": "782f55u9x", "comment_CZ": null, "comment_EN": null, "gender": "female", "age": "30-39", "y": 50.083931, "x": 14.424 }, "geometry": { "type": "Point", "coordinates": [ 14.423874, 50.083931 ] } },
{ "type": "Feature", "properties": { "ID": 701, "question": 5, "user_id": "782f55u9x", "comment_CZ": null, "comment_EN": null, "gender": "female", "age": "30-39", "y": 50.077723, "x": 14.418 }, "geometry": { "type": "Point", "coordinates": [ 14.417863, 50.077723 ] } },
{ "type": "Feature", "properties": { "ID": 702, "question": 5, "user_id": "782f55u9x", "comment_CZ": null, "comment_EN": null, "gender": "female", "age": "30-39", "y": 50.081453, "x": 14.413 }, "geometry": { "type": "Point", "coordinates": [ 14.412817, 50.081453 ] } },
{ "type": "Feature", "properties": { "ID": 703, "question": 5, "user_id": "782f55u9x", "comment_CZ": null, "comment_EN": null, "gender": "female", "age": "30-39", "y": 50.086133, "x": 14.414 }, "geometry": { "type": "Point", "coordinates": [ 14.41432, 50.086133 ] } },
{ "type": "Feature", "properties": { "ID": 704, "question": 6, "user_id": "782f55u9x", "comment_CZ": null, "comment_EN": null, "gender": "female", "age": "30-39", "y": 50.088154, "x": 14.403 }, "geometry": { "type": "Point", "coordinates": [ 14.402623, 50.088154 ] } },
{ "type": "Feature", "properties": { "ID": 705, "question": 6, "user_id": "782f55u9x", "comment_CZ": null, "comment_EN": null, "gender": "female", "age": "30-39", "y": 50.081767, "x": 14.427 }, "geometry": { "type": "Point", "coordinates": [ 14.427033, 50.081767 ] } },
{ "type": "Feature", "properties": { "ID": 706, "question": 7, "user_id": "782f55u9x", "comment_CZ": null, "comment_EN": null, "gender": "female", "age": "30-39", "y": 50.088401, "x": 14.437 }, "geometry": { "type": "Point", "coordinates": [ 14.436823, 50.088401 ] } },
{ "type": "Feature", "properties": { "ID": 707, "question": 1, "user_id": "8eq7f253f", "comment_CZ": null, "comment_EN": null, "gender": "male", "age": "0-19", "y": 50.084911, "x": 14.398 }, "geometry": { "type": "Point", "coordinates": [ 14.397787, 50.084911 ] } },
{ "type": "Feature", "properties": { "ID": 708, "question": 2, "user_id": "8eq7f253f", "comment_CZ": null, "comment_EN": null, "gender": "male", "age": "0-19", "y": 50.084745, "x": 14.398 }, "geometry": { "type": "Point", "coordinates": [ 14.397604, 50.084745 ] } },
{ "type": "Feature", "properties": { "ID": 709, "question": 3, "user_id": "8eq7f253f", "comment_CZ": null, "comment_EN": null, "gender": "male", "age": "0-19", "y": 50.08415, "x": 14.42 }, "geometry": { "type": "Point", "coordinates": [ 14.419776, 50.08415 ] } },
{ "type": "Feature", "properties": { "ID": 710, "question": 4, "user_id": "8eq7f253f", "comment_CZ": null, "comment_EN": null, "gender": "male", "age": "0-19", "y": 50.083073, "x": 14.42 }, "geometry": { "type": "Point", "coordinates": [ 14.420076, 50.083073 ] } },
{ "type": "Feature", "properties": { "ID": 711, "question": 5, "user_id": "8eq7f253f", "comment_CZ": null, "comment_EN": null, "gender": "male", "age": "0-19", "y": 50.083582, "x": 14.421 }, "geometry": { "type": "Point", "coordinates": [ 14.421197, 50.083582 ] } },
{ "type": "Feature", "properties": { "ID": 712, "question": 7, "user_id": "8eq7f253f", "comment_CZ": null, "comment_EN": null, "gender": "male", "age": "0-19", "y": 50.084628, "x": 14.414 }, "geometry": { "type": "Point", "coordinates": [ 14.413848, 50.084628 ] } },
{ "type": "Feature", "properties": { "ID": 713, "question": 1, "user_id": "2rsmmy1ll", "comment_CZ": null, "comment_EN": null, "gender": "female", "age": "30-39", "y": 50.082687, "x": 14.396 }, "geometry": { "type": "Point", "coordinates": [ 14.395673, 50.082687 ] } },
{ "type": "Feature", "properties": { "ID": 714, "question": 2, "user_id": "2rsmmy1ll", "comment_CZ": null, "comment_EN": null, "gender": "female", "age": "30-39", "y": 50.086621, "x": 14.411 }, "geometry": { "type": "Point", "coordinates": [ 14.410809, 50.086621 ] } },
{ "type": "Feature", "properties": { "ID": 715, "question": 3, "user_id": "2rsmmy1ll", "comment_CZ": null, "comment_EN": null, "gender": "female", "age": "30-39", "y": 50.084363, "x": 14.431 }, "geometry": { "type": "Point", "coordinates": [ 14.431347, 50.084363 ] } },
{ "type": "Feature", "properties": { "ID": 716, "question": 4, "user_id": "2rsmmy1ll", "comment_CZ": null, "comment_EN": null, "gender": "female", "age": "30-39", "y": 50.084076, "x": 14.433 }, "geometry": { "type": "Point", "coordinates": [ 14.433034, 50.084076 ] } },
{ "type": "Feature", "properties": { "ID": 717, "question": 5, "user_id": "2rsmmy1ll", "comment_CZ": null, "comment_EN": null, "gender": "female", "age": "30-39", "y": 50.085074, "x": 14.43 }, "geometry": { "type": "Point", "coordinates": [ 14.42972, 50.085074 ] } },
{ "type": "Feature", "properties": { "ID": 718, "question": 6, "user_id": "2rsmmy1ll", "comment_CZ": "Auta neustále stojící před vjezdem do dvora, auta v druhé řadě apod.", "comment_EN": "Cars constantly standing in front of the entrance to the yard, cars in the second row, etc.", "gender": "female", "age": "30-39", "y": 50.084057, "x": 14.431 }, "geometry": { "type": "Point", "coordinates": [ 14.430849, 50.084057 ] } },
{ "type": "Feature", "properties": { "ID": 719, "question": 7, "user_id": "2rsmmy1ll", "comment_CZ": null, "comment_EN": null, "gender": "female", "age": "30-39", "y": 50.08501, "x": 14.43 }, "geometry": { "type": "Point", "coordinates": [ 14.429972, 50.08501 ] } },
{ "type": "Feature", "properties": { "ID": 720, "question": 7, "user_id": "2rsmmy1ll", "comment_CZ": null, "comment_EN": null, "gender": "female", "age": "30-39", "y": 50.088404, "x": 14.429 }, "geometry": { "type": "Point", "coordinates": [ 14.428797, 50.088404 ] } },
{ "type": "Feature", "properties": { "ID": 721, "question": 8, "user_id": "2rsmmy1ll", "comment_CZ": null, "comment_EN": null, "gender": "female", "age": "30-39", "y": 50.084204, "x": 14.431 }, "geometry": { "type": "Point", "coordinates": [ 14.431156, 50.084204 ] } },
{ "type": "Feature", "properties": { "ID": 722, "question": 1, "user_id": "bc2zzso3d", "comment_CZ": null, "comment_EN": null, "gender": "female", "age": "40-49", "y": 50.079341, "x": 14.413 }, "geometry": { "type": "Point", "coordinates": [ 14.412947, 50.079341 ] } },
{ "type": "Feature", "properties": { "ID": 723, "question": 1, "user_id": "bc2zzso3d", "comment_CZ": null, "comment_EN": null, "gender": "female", "age": "40-49", "y": 50.084684, "x": 14.4 }, "geometry": { "type": "Point", "coordinates": [ 14.399986, 50.084684 ] } },
{ "type": "Feature", "properties": { "ID": 724, "question": 1, "user_id": "bc2zzso3d", "comment_CZ": null, "comment_EN": null, "gender": "female", "age": "40-49", "y": 50.081709, "x": 14.401 }, "geometry": { "type": "Point", "coordinates": [ 14.400673, 50.081709 ] } },
{ "type": "Feature", "properties": { "ID": 725, "question": 1, "user_id": "bc2zzso3d", "comment_CZ": null, "comment_EN": null, "gender": "female", "age": "40-49", "y": 50.081875, "x": 14.417 }, "geometry": { "type": "Point", "coordinates": [ 14.417152, 50.081875 ] } },
{ "type": "Feature", "properties": { "ID": 726, "question": 1, "user_id": "bc2zzso3d", "comment_CZ": null, "comment_EN": null, "gender": "female", "age": "40-49", "y": 50.086886, "x": 14.391 }, "geometry": { "type": "Point", "coordinates": [ 14.391232, 50.086886 ] } },
{ "type": "Feature", "properties": { "ID": 727, "question": 1, "user_id": "bc2zzso3d", "comment_CZ": null, "comment_EN": null, "gender": "female", "age": "40-49", "y": 50.094265, "x": 14.408 }, "geometry": { "type": "Point", "coordinates": [ 14.408398, 50.094265 ] } },
{ "type": "Feature", "properties": { "ID": 728, "question": 1, "user_id": "bc2zzso3d", "comment_CZ": null, "comment_EN": null, "gender": "female", "age": "40-49", "y": 50.083417, "x": 14.393 }, "geometry": { "type": "Point", "coordinates": [ 14.39312, 50.083417 ] } },
{ "type": "Feature", "properties": { "ID": 729, "question": 1, "user_id": "bc2zzso3d", "comment_CZ": null, "comment_EN": null, "gender": "female", "age": "40-49", "y": 50.089475, "x": 14.424 }, "geometry": { "type": "Point", "coordinates": [ 14.424276, 50.089475 ] } },
{ "type": "Feature", "properties": { "ID": 730, "question": 2, "user_id": "bc2zzso3d", "comment_CZ": null, "comment_EN": null, "gender": "female", "age": "40-49", "y": 50.090631, "x": 14.424 }, "geometry": { "type": "Point", "coordinates": [ 14.423761, 50.090631 ] } },
{ "type": "Feature", "properties": { "ID": 731, "question": 2, "user_id": "bc2zzso3d", "comment_CZ": null, "comment_EN": null, "gender": "female", "age": "40-49", "y": 50.078019, "x": 14.413 }, "geometry": { "type": "Point", "coordinates": [ 14.413204, 50.078019 ] } },
{ "type": "Feature", "properties": { "ID": 732, "question": 2, "user_id": "bc2zzso3d", "comment_CZ": null, "comment_EN": null, "gender": "female", "age": "40-49", "y": 50.082646, "x": 14.398 }, "geometry": { "type": "Point", "coordinates": [ 14.39784, 50.082646 ] } },
{ "type": "Feature", "properties": { "ID": 733, "question": 2, "user_id": "bc2zzso3d", "comment_CZ": null, "comment_EN": null, "gender": "female", "age": "40-49", "y": 50.088483, "x": 14.391 }, "geometry": { "type": "Point", "coordinates": [ 14.390631, 50.088483 ] } },
{ "type": "Feature", "properties": { "ID": 734, "question": 2, "user_id": "bc2zzso3d", "comment_CZ": null, "comment_EN": null, "gender": "female", "age": "40-49", "y": 50.088318, "x": 14.4 }, "geometry": { "type": "Point", "coordinates": [ 14.40033, 50.088318 ] } },
{ "type": "Feature", "properties": { "ID": 735, "question": 2, "user_id": "bc2zzso3d", "comment_CZ": null, "comment_EN": null, "gender": "female", "age": "40-49", "y": 50.086281, "x": 14.412 }, "geometry": { "type": "Point", "coordinates": [ 14.411659, 50.086281 ] } },
{ "type": "Feature", "properties": { "ID": 736, "question": 3, "user_id": "bc2zzso3d", "comment_CZ": null, "comment_EN": null, "gender": "female", "age": "40-49", "y": 50.090136, "x": 14.411 }, "geometry": { "type": "Point", "coordinates": [ 14.411402, 50.090136 ] } },
{ "type": "Feature", "properties": { "ID": 737, "question": 4, "user_id": "bc2zzso3d", "comment_CZ": null, "comment_EN": null, "gender": "female", "age": "40-49", "y": 50.082962, "x": 14.42 }, "geometry": { "type": "Point", "coordinates": [ 14.420071, 50.082962 ] } },
{ "type": "Feature", "properties": { "ID": 738, "question": 4, "user_id": "bc2zzso3d", "comment_CZ": null, "comment_EN": null, "gender": "female", "age": "40-49", "y": 50.083128, "x": 14.425 }, "geometry": { "type": "Point", "coordinates": [ 14.424963, 50.083128 ] } },
{ "type": "Feature", "properties": { "ID": 739, "question": 4, "user_id": "bc2zzso3d", "comment_CZ": null, "comment_EN": null, "gender": "female", "age": "40-49", "y": 50.083912, "x": 14.434 }, "geometry": { "type": "Point", "coordinates": [ 14.433675, 50.083912 ] } },
{ "type": "Feature", "properties": { "ID": 740, "question": 5, "user_id": "bc2zzso3d", "comment_CZ": null, "comment_EN": null, "gender": "female", "age": "40-49", "y": 50.081214, "x": 14.405 }, "geometry": { "type": "Point", "coordinates": [ 14.405093, 50.081214 ] } },
{ "type": "Feature", "properties": { "ID": 741, "question": 5, "user_id": "bc2zzso3d", "comment_CZ": null, "comment_EN": null, "gender": "female", "age": "40-49", "y": 50.081338, "x": 14.41 }, "geometry": { "type": "Point", "coordinates": [ 14.41005, 50.081338 ] } },
{ "type": "Feature", "properties": { "ID": 742, "question": 5, "user_id": "bc2zzso3d", "comment_CZ": null, "comment_EN": null, "gender": "female", "age": "40-49", "y": 50.085647, "x": 14.414 }, "geometry": { "type": "Point", "coordinates": [ 14.41417, 50.085647 ] } },
{ "type": "Feature", "properties": { "ID": 743, "question": 5, "user_id": "bc2zzso3d", "comment_CZ": null, "comment_EN": null, "gender": "female", "age": "40-49", "y": 50.085028, "x": 14.414 }, "geometry": { "type": "Point", "coordinates": [ 14.413805, 50.085028 ] } },
{ "type": "Feature", "properties": { "ID": 744, "question": 6, "user_id": "bc2zzso3d", "comment_CZ": null, "comment_EN": null, "gender": "female", "age": "40-49", "y": 50.088249, "x": 14.404 }, "geometry": { "type": "Point", "coordinates": [ 14.404364, 50.088249 ] } },
{ "type": "Feature", "properties": { "ID": 745, "question": 6, "user_id": "bc2zzso3d", "comment_CZ": null, "comment_EN": null, "gender": "female", "age": "40-49", "y": 50.08701, "x": 14.417 }, "geometry": { "type": "Point", "coordinates": [ 14.417303, 50.08701 ] } },
{ "type": "Feature", "properties": { "ID": 746, "question": 6, "user_id": "bc2zzso3d", "comment_CZ": null, "comment_EN": null, "gender": "female", "age": "40-49", "y": 50.084119, "x": 14.417 }, "geometry": { "type": "Point", "coordinates": [ 14.417238, 50.084119 ] } },
{ "type": "Feature", "properties": { "ID": 747, "question": 7, "user_id": "bc2zzso3d", "comment_CZ": null, "comment_EN": null, "gender": "female", "age": "40-49", "y": 50.085152, "x": 14.414 }, "geometry": { "type": "Point", "coordinates": [ 14.414277, 50.085152 ] } },
{ "type": "Feature", "properties": { "ID": 748, "question": 7, "user_id": "bc2zzso3d", "comment_CZ": null, "comment_EN": null, "gender": "female", "age": "40-49", "y": 50.087368, "x": 14.421 }, "geometry": { "type": "Point", "coordinates": [ 14.421208, 50.087368 ] } },
{ "type": "Feature", "properties": { "ID": 749, "question": 7, "user_id": "bc2zzso3d", "comment_CZ": null, "comment_EN": null, "gender": "female", "age": "40-49", "y": 50.088965, "x": 14.429 }, "geometry": { "type": "Point", "coordinates": [ 14.428568, 50.088965 ] } },
{ "type": "Feature", "properties": { "ID": 750, "question": 7, "user_id": "bc2zzso3d", "comment_CZ": null, "comment_EN": null, "gender": "female", "age": "40-49", "y": 50.087547, "x": 14.428 }, "geometry": { "type": "Point", "coordinates": [ 14.428117, 50.087547 ] } },
{ "type": "Feature", "properties": { "ID": 751, "question": 7, "user_id": "bc2zzso3d", "comment_CZ": null, "comment_EN": null, "gender": "female", "age": "40-49", "y": 50.08595, "x": 14.431 }, "geometry": { "type": "Point", "coordinates": [ 14.431272, 50.08595 ] } },
{ "type": "Feature", "properties": { "ID": 752, "question": 7, "user_id": "bc2zzso3d", "comment_CZ": null, "comment_EN": null, "gender": "female", "age": "40-49", "y": 50.088594, "x": 14.434 }, "geometry": { "type": "Point", "coordinates": [ 14.434276, 50.088594 ] } },
{ "type": "Feature", "properties": { "ID": 753, "question": 7, "user_id": "bc2zzso3d", "comment_CZ": null, "comment_EN": null, "gender": "female", "age": "40-49", "y": 50.088139, "x": 14.429 }, "geometry": { "type": "Point", "coordinates": [ 14.429469, 50.088139 ] } },
{ "type": "Feature", "properties": { "ID": 754, "question": 7, "user_id": "bc2zzso3d", "comment_CZ": null, "comment_EN": null, "gender": "female", "age": "40-49", "y": 50.080291, "x": 14.429 }, "geometry": { "type": "Point", "coordinates": [ 14.428997, 50.080291 ] } },
{ "type": "Feature", "properties": { "ID": 755, "question": 7, "user_id": "bc2zzso3d", "comment_CZ": null, "comment_EN": null, "gender": "female", "age": "40-49", "y": 50.084174, "x": 14.424 }, "geometry": { "type": "Point", "coordinates": [ 14.423611, 50.084174 ] } },
{ "type": "Feature", "properties": { "ID": 756, "question": 7, "user_id": "bc2zzso3d", "comment_CZ": null, "comment_EN": null, "gender": "female", "age": "40-49", "y": 50.086267, "x": 14.424 }, "geometry": { "type": "Point", "coordinates": [ 14.424191, 50.086267 ] } },
{ "type": "Feature", "properties": { "ID": 757, "question": 7, "user_id": "bc2zzso3d", "comment_CZ": null, "comment_EN": null, "gender": "female", "age": "40-49", "y": 50.079575, "x": 14.422 }, "geometry": { "type": "Point", "coordinates": [ 14.422367, 50.079575 ] } },
{ "type": "Feature", "properties": { "ID": 758, "question": 7, "user_id": "bc2zzso3d", "comment_CZ": null, "comment_EN": null, "gender": "female", "age": "40-49", "y": 50.082962, "x": 14.422 }, "geometry": { "type": "Point", "coordinates": [ 14.422388, 50.082962 ] } },
{ "type": "Feature", "properties": { "ID": 759, "question": 7, "user_id": "bc2zzso3d", "comment_CZ": null, "comment_EN": null, "gender": "female", "age": "40-49", "y": 50.079506, "x": 14.415 }, "geometry": { "type": "Point", "coordinates": [ 14.415307, 50.079506 ] } },
{ "type": "Feature", "properties": { "ID": 760, "question": 7, "user_id": "bc2zzso3d", "comment_CZ": null, "comment_EN": null, "gender": "female", "age": "40-49", "y": 50.080952, "x": 14.414 }, "geometry": { "type": "Point", "coordinates": [ 14.414105, 50.080952 ] } },
{ "type": "Feature", "properties": { "ID": 761, "question": 7, "user_id": "bc2zzso3d", "comment_CZ": null, "comment_EN": null, "gender": "female", "age": "40-49", "y": 50.081572, "x": 14.421 }, "geometry": { "type": "Point", "coordinates": [ 14.420929, 50.081572 ] } },
{ "type": "Feature", "properties": { "ID": 762, "question": 7, "user_id": "bc2zzso3d", "comment_CZ": null, "comment_EN": null, "gender": "female", "age": "40-49", "y": 50.085909, "x": 14.405 }, "geometry": { "type": "Point", "coordinates": [ 14.405415, 50.085909 ] } },
{ "type": "Feature", "properties": { "ID": 763, "question": 7, "user_id": "bc2zzso3d", "comment_CZ": null, "comment_EN": null, "gender": "female", "age": "40-49", "y": 50.088167, "x": 14.403 }, "geometry": { "type": "Point", "coordinates": [ 14.402626, 50.088167 ] } },
{ "type": "Feature", "properties": { "ID": 764, "question": 7, "user_id": "bc2zzso3d", "comment_CZ": null, "comment_EN": null, "gender": "female", "age": "40-49", "y": 50.089957, "x": 14.405 }, "geometry": { "type": "Point", "coordinates": [ 14.405007, 50.089957 ] } },
{ "type": "Feature", "properties": { "ID": 765, "question": 7, "user_id": "bc2zzso3d", "comment_CZ": null, "comment_EN": null, "gender": "female", "age": "40-49", "y": 50.089695, "x": 14.398 }, "geometry": { "type": "Point", "coordinates": [ 14.397969, 50.089695 ] } },
{ "type": "Feature", "properties": { "ID": 766, "question": 7, "user_id": "bc2zzso3d", "comment_CZ": null, "comment_EN": null, "gender": "female", "age": "40-49", "y": 50.087561, "x": 14.389 }, "geometry": { "type": "Point", "coordinates": [ 14.388742, 50.087561 ] } },
{ "type": "Feature", "properties": { "ID": 767, "question": 8, "user_id": "bc2zzso3d", "comment_CZ": null, "comment_EN": null, "gender": "female", "age": "40-49", "y": 50.083004, "x": 14.407 }, "geometry": { "type": "Point", "coordinates": [ 14.407239, 50.083004 ] } },
{ "type": "Feature", "properties": { "ID": 768, "question": 1, "user_id": "1y9nbh9cv", "comment_CZ": "Park, jen stromy, tráva, příroda. V době předcovidové využíván především námi, místními \"pejskaři\". Od loňska bohužel navštěvován mnoha lidmi - nepořádek, výkaly, odpadky :(", "comment_EN": "Park, just trees, grass, nature. In the pre-cide era, used mainly by us local \"dog people\". Since last year unfortunately visited by many people - mess, feces, garbage :(", "gender": "female", "age": "50-59", "y": 50.092188, "x": 14.392 }, "geometry": { "type": "Point", "coordinates": [ 14.391618, 50.092188 ] } },
{ "type": "Feature", "properties": { "ID": 769, "question": 2, "user_id": "1y9nbh9cv", "comment_CZ": null, "comment_EN": null, "gender": "female", "age": "50-59", "y": 50.090991, "x": 14.391 }, "geometry": { "type": "Point", "coordinates": [ 14.390931, 50.090991 ] } },
{ "type": "Feature", "properties": { "ID": 770, "question": 2, "user_id": "1y9nbh9cv", "comment_CZ": null, "comment_EN": null, "gender": "female", "age": "50-59", "y": 50.091212, "x": 14.396 }, "geometry": { "type": "Point", "coordinates": [ 14.395781, 50.091212 ] } },
{ "type": "Feature", "properties": { "ID": 771, "question": 2, "user_id": "1y9nbh9cv", "comment_CZ": null, "comment_EN": null, "gender": "female", "age": "50-59", "y": 50.086808, "x": 14.393 }, "geometry": { "type": "Point", "coordinates": [ 14.393077, 50.086808 ] } },
{ "type": "Feature", "properties": { "ID": 772, "question": 5, "user_id": "1y9nbh9cv", "comment_CZ": "Při zelené na přechodu pro chodce mají zelenou i auta jedoucí zdola od Střešovic.", "comment_EN": "When the pedestrian crossing is green, even cars coming from Střešovice have the green light.", "gender": "female", "age": "50-59", "y": 50.09293, "x": 14.392 }, "geometry": { "type": "Point", "coordinates": [ 14.392034, 50.09293 ] } },
{ "type": "Feature", "properties": { "ID": 773, "question": 1, "user_id": "ufr3edf9y", "comment_CZ": "Střelák je moc fajn. Rekonstrukce se povedla. Jen doufám, že zůstane klidným místem a nestaneme moc \"komerčním\" se spoustou barů.", "comment_EN": "The shooting range is very nice. The reconstruction has been good. I just hope it stays a quiet place and doesn't become too \"commercial\" with lots of bars.", "gender": "male", "age": "30-39", "y": 50.081888, "x": 14.41 }, "geometry": { "type": "Point", "coordinates": [ 14.41, 50.081888 ] } },
{ "type": "Feature", "properties": { "ID": 774, "question": 1, "user_id": "ufr3edf9y", "comment_CZ": "Hlavně ať zůstane klidným místem, jakým je teď. Zde mám pocit, že tohle místo na Praze 1 patří pořád ještě trochu víc nám místním, než turistům.", "comment_EN": "Just keep it the quiet place it is now. Here I feel that this place in Prague 1 still belongs a bit more to us locals than to tourists.", "gender": "male", "age": "30-39", "y": 50.083735, "x": 14.4 }, "geometry": { "type": "Point", "coordinates": [ 14.40015, 50.083735 ] } },
{ "type": "Feature", "properties": { "ID": 775, "question": 1, "user_id": "ufr3edf9y", "comment_CZ": null, "comment_EN": null, "gender": "male", "age": "30-39", "y": 50.088847, "x": 14.409 }, "geometry": { "type": "Point", "coordinates": [ 14.408765, 50.088847 ] } },
{ "type": "Feature", "properties": { "ID": 776, "question": 1, "user_id": "ufr3edf9y", "comment_CZ": null, "comment_EN": null, "gender": "male", "age": "30-39", "y": 50.082997, "x": 14.414 }, "geometry": { "type": "Point", "coordinates": [ 14.41357, 50.082997 ] } },
{ "type": "Feature", "properties": { "ID": 777, "question": 2, "user_id": "ufr3edf9y", "comment_CZ": null, "comment_EN": null, "gender": "male", "age": "30-39", "y": 50.086258, "x": 14.409 }, "geometry": { "type": "Point", "coordinates": [ 14.408592, 50.086258 ] } },
{ "type": "Feature", "properties": { "ID": 778, "question": 2, "user_id": "ufr3edf9y", "comment_CZ": null, "comment_EN": null, "gender": "male", "age": "30-39", "y": 50.08601, "x": 14.406 }, "geometry": { "type": "Point", "coordinates": [ 14.406468, 50.08601 ] } },
{ "type": "Feature", "properties": { "ID": 779, "question": 2, "user_id": "ufr3edf9y", "comment_CZ": null, "comment_EN": null, "gender": "male", "age": "30-39", "y": 50.087614, "x": 14.408 }, "geometry": { "type": "Point", "coordinates": [ 14.408033, 50.087614 ] } },
{ "type": "Feature", "properties": { "ID": 780, "question": 2, "user_id": "ufr3edf9y", "comment_CZ": null, "comment_EN": null, "gender": "male", "age": "30-39", "y": 50.084708, "x": 14.401 }, "geometry": { "type": "Point", "coordinates": [ 14.401124, 50.084708 ] } },
{ "type": "Feature", "properties": { "ID": 781, "question": 2, "user_id": "ufr3edf9y", "comment_CZ": null, "comment_EN": null, "gender": "male", "age": "30-39", "y": 50.08658, "x": 14.39 }, "geometry": { "type": "Point", "coordinates": [ 14.389953, 50.08658 ] } },
{ "type": "Feature", "properties": { "ID": 782, "question": 2, "user_id": "ufr3edf9y", "comment_CZ": "Kdyby byl normálně otevřený a ne opevněný s kontrolama. :-(", "comment_EN": "If it was normally open and not walled with controls. :-(", "gender": "male", "age": "30-39", "y": 50.090366, "x": 14.401 }, "geometry": { "type": "Point", "coordinates": [ 14.400548, 50.090366 ] } },
{ "type": "Feature", "properties": { "ID": 783, "question": 2, "user_id": "ufr3edf9y", "comment_CZ": null, "comment_EN": null, "gender": "male", "age": "30-39", "y": 50.088188, "x": 14.414 }, "geometry": { "type": "Point", "coordinates": [ 14.413825, 50.088188 ] } },
{ "type": "Feature", "properties": { "ID": 784, "question": 3, "user_id": "ufr3edf9y", "comment_CZ": "Národní třída - část od Splálené k Jungmannově ulici. Zejména chodníky, ale nejen to.", "comment_EN": "Národní třída - the part from Splálená to Jungmannova street. Especially the sidewalks, but not only that.", "gender": "male", "age": "30-39", "y": 50.082666, "x": 14.42 }, "geometry": { "type": "Point", "coordinates": [ 14.420458, 50.082666 ] } },
{ "type": "Feature", "properties": { "ID": 785, "question": 3, "user_id": "ufr3edf9y", "comment_CZ": "Betlémské náměstí sice není zanedbané, ale je plné nevkusných zahrádek, přičemž některé tam straší celý rok. To náměstí je kvůli tomu úplně \"zabité\". Přitom by to jinak mohlo být moc hezké místo.", "comment_EN": "Bethlehem Square, while not neglected, is full of tacky gardens, some of which haunt the place all year round. The square is completely \"killed\" because of this. It could otherwise be a very nice place.", "gender": "male", "age": "30-39", "y": 50.08411, "x": 14.417 }, "geometry": { "type": "Point", "coordinates": [ 14.417191, 50.08411 ] } },
{ "type": "Feature", "properties": { "ID": 786, "question": 3, "user_id": "ufr3edf9y", "comment_CZ": "Rekonstrukce se vůbec nepovedla a pomalu to tam už vypadá stejně omšele jako před ní.", "comment_EN": "The reconstruction has not been successful at all and slowly it looks as dull as before.", "gender": "male", "age": "30-39", "y": 50.087802, "x": 14.433 }, "geometry": { "type": "Point", "coordinates": [ 14.433128, 50.087802 ] } },
{ "type": "Feature", "properties": { "ID": 787, "question": 3, "user_id": "ufr3edf9y", "comment_CZ": "Dvořákovo nábřeží by si zasloužilo rekonstrukci a zlidštění pro pěší a cyklisty", "comment_EN": "Dvořák's embankment deserves to be reconstructed and made more pedestrian and cyclist friendly", "gender": "male", "age": "30-39", "y": 50.092946, "x": 14.421 }, "geometry": { "type": "Point", "coordinates": [ 14.421404, 50.092946 ] } },
{ "type": "Feature", "properties": { "ID": 788, "question": 3, "user_id": "ufr3edf9y", "comment_CZ": "Kéž by šlo nějak bezpečně projíždět z Hybernské na Žižkov a opačně", "comment_EN": "I wish there was some way to get from Hybernska to Žižkov and vice versa safely.", "gender": "male", "age": "30-39", "y": 50.08668, "x": 14.437 }, "geometry": { "type": "Point", "coordinates": [ 14.437323, 50.08668 ] } },
{ "type": "Feature", "properties": { "ID": 789, "question": 3, "user_id": "ufr3edf9y", "comment_CZ": "\"ulička smrti\" vedle Karlových lázní", "comment_EN": "Death Alley next to Karlovy Vary Spa", "gender": "male", "age": "30-39", "y": 50.085763, "x": 14.414 }, "geometry": { "type": "Point", "coordinates": [ 14.41407, 50.085763 ] } },
{ "type": "Feature", "properties": { "ID": 790, "question": 3, "user_id": "ufr3edf9y", "comment_CZ": null, "comment_EN": null, "gender": "male", "age": "30-39", "y": 50.092975, "x": 14.428 }, "geometry": { "type": "Point", "coordinates": [ 14.427828, 50.092975 ] } },
{ "type": "Feature", "properties": { "ID": 791, "question": 3, "user_id": "ufr3edf9y", "comment_CZ": "Hlavně by si celý ostrov zasloužíl plně zpřístupnit", "comment_EN": "The whole island deserves to be fully accessible.", "gender": "male", "age": "30-39", "y": 50.078721, "x": 14.409 }, "geometry": { "type": "Point", "coordinates": [ 14.409074, 50.078721 ] } },
{ "type": "Feature", "properties": { "ID": 792, "question": 4, "user_id": "ufr3edf9y", "comment_CZ": "\"ulička smrti\" - průchod domem, kde jsou Karlovy lázně", "comment_EN": "Death Alley - the passageway through the house where the Karlovy Vary Spa is located", "gender": "male", "age": "30-39", "y": 50.085667, "x": 14.414 }, "geometry": { "type": "Point", "coordinates": [ 14.414, 50.085667 ] } },
{ "type": "Feature", "properties": { "ID": 793, "question": 4, "user_id": "ufr3edf9y", "comment_CZ": "Václavské náměstí - dealeři, \"naháněči, atd.", "comment_EN": "Wenceslas Square - dealers, \"chasers, etc.", "gender": "male", "age": "30-39", "y": 50.081989, "x": 14.427 }, "geometry": { "type": "Point", "coordinates": [ 14.426698, 50.081989 ] } },
{ "type": "Feature", "properties": { "ID": 794, "question": 4, "user_id": "ufr3edf9y", "comment_CZ": "Sherwood - spoustu feťáků", "comment_EN": "Sherwood - lots of junkies", "gender": "male", "age": "30-39", "y": 50.084951, "x": 14.435 }, "geometry": { "type": "Point", "coordinates": [ 14.434725, 50.084951 ] } },
{ "type": "Feature", "properties": { "ID": 795, "question": 4, "user_id": "ufr3edf9y", "comment_CZ": "Na rohu Průchozí a Bartolomějské bývá snad každý večer tucty opilých lidí.", "comment_EN": "There are dozens of drunk people on the corner of Průchozí and Bartolomějská every evening.", "gender": "male", "age": "30-39", "y": 50.083283, "x": 14.418 }, "geometry": { "type": "Point", "coordinates": [ 14.418075, 50.083283 ] } },
{ "type": "Feature", "properties": { "ID": 796, "question": 5, "user_id": "ufr3edf9y", "comment_CZ": "Velmi nebezpečné místo pro cyklisty. Z Žižkova do Hyberské se nedá přejet jinak než po chodníku a přechodech pro chodce.", "comment_EN": "Very dangerous place for cyclists. It is impossible to cross from Žižkov to Hyberská except on the pavement and pedestrian crossings.", "gender": "male", "age": "30-39", "y": 50.086604, "x": 14.437 }, "geometry": { "type": "Point", "coordinates": [ 14.437414, 50.086604 ] } },
{ "type": "Feature", "properties": { "ID": 797, "question": 5, "user_id": "ufr3edf9y", "comment_CZ": "Nebezpečné pro cyklisty při odbočování z Lannovi do Revoluční", "comment_EN": "Dangerous for cyclists when turning from Lann to Revolucci", "gender": "male", "age": "30-39", "y": 50.092603, "x": 14.427 }, "geometry": { "type": "Point", "coordinates": [ 14.42738, 50.092603 ] } },
{ "type": "Feature", "properties": { "ID": 798, "question": 5, "user_id": "ufr3edf9y", "comment_CZ": "Velmi úzké chodníky na obou stranách Perlovky", "comment_EN": "Very narrow sidewalks on both sides of Perlovka", "gender": "male", "age": "30-39", "y": 50.083504, "x": 14.421 }, "geometry": { "type": "Point", "coordinates": [ 14.42129, 50.083504 ] } },
{ "type": "Feature", "properties": { "ID": 799, "question": 5, "user_id": "ufr3edf9y", "comment_CZ": "Velmi úzké chodníky na obou stranách ulice na Perštýně. Kapacitně nestíhají množství lidí. Přitom silnice je dost frekventovaná.", "comment_EN": "Very narrow sidewalks on both sides of the street on Perštýna. Capacity cannot accommodate the amount of people. Yet the road is quite busy.", "gender": "male", "age": "30-39", "y": 50.083301, "x": 14.419 }, "geometry": { "type": "Point", "coordinates": [ 14.418615, 50.083301 ] } },
{ "type": "Feature", "properties": { "ID": 800, "question": 5, "user_id": "ufr3edf9y", "comment_CZ": "Velmi nebezpečná křižovatka pro cyklisty.", "comment_EN": "Very dangerous intersection for cyclists.", "gender": "male", "age": "30-39", "y": 50.090044, "x": 14.41 }, "geometry": { "type": "Point", "coordinates": [ 14.410153, 50.090044 ] } },
{ "type": "Feature", "properties": { "ID": 801, "question": 5, "user_id": "ufr3edf9y", "comment_CZ": "Přechod u Křížovnického náměstí. Bylo by lepší, kdyby tam auta nejezdila.", "comment_EN": "Crossing at Křížovnický náměstí. It would be better if cars did not go there.", "gender": "male", "age": "30-39", "y": 50.086129, "x": 14.414 }, "geometry": { "type": "Point", "coordinates": [ 14.414427, 50.086129 ] } },
{ "type": "Feature", "properties": { "ID": 802, "question": 5, "user_id": "ufr3edf9y", "comment_CZ": "Průchod v budově Karlových lázní.", "comment_EN": "Passage in the Karlovy Vary Spa building.", "gender": "male", "age": "30-39", "y": 50.085861, "x": 14.414 }, "geometry": { "type": "Point", "coordinates": [ 14.414122, 50.085861 ] } },
{ "type": "Feature", "properties": { "ID": 803, "question": 5, "user_id": "ufr3edf9y", "comment_CZ": "Velice úzké chodníky.", "comment_EN": "Very narrow sidewalks.", "gender": "male", "age": "30-39", "y": 50.085685, "x": 14.414 }, "geometry": { "type": "Point", "coordinates": [ 14.414159, 50.085685 ] } },
{ "type": "Feature", "properties": { "ID": 804, "question": 5, "user_id": "ufr3edf9y", "comment_CZ": "Úzké chodníky na mostě Legií. Kapacitně nestačí množství lidí, kteří po mostě chodí.", "comment_EN": "Narrow sidewalks on the Legion Bridge. Not enough capacity for the amount of people walking on the bridge.", "gender": "male", "age": "30-39", "y": 50.081346, "x": 14.411 }, "geometry": { "type": "Point", "coordinates": [ 14.41132, 50.081346 ] } },
{ "type": "Feature", "properties": { "ID": 805, "question": 5, "user_id": "ufr3edf9y", "comment_CZ": "Hrozně úzký chodník v ulici Divadelní.", "comment_EN": "Terribly narrow sidewalk on Theatre Street.", "gender": "male", "age": "30-39", "y": 50.081751, "x": 14.414 }, "geometry": { "type": "Point", "coordinates": [ 14.413826, 50.081751 ] } },
{ "type": "Feature", "properties": { "ID": 806, "question": 6, "user_id": "ufr3edf9y", "comment_CZ": "Parkující auta pod Karlovým mostem to místo hrozně kazí.", "comment_EN": "The parked cars under the Charles Bridge spoil the place terribly.", "gender": "male", "age": "30-39", "y": 50.087087, "x": 14.407 }, "geometry": { "type": "Point", "coordinates": [ 14.407433, 50.087087 ] } },
{ "type": "Feature", "properties": { "ID": 807, "question": 7, "user_id": "ufr3edf9y", "comment_CZ": "Tomuto místu by slušel jeden nebo dva stromy místo toho místa pro taxíkáře.", "comment_EN": "This place could do with a tree or two instead of the taxi rank.", "gender": "male", "age": "30-39", "y": 50.083943, "x": 14.418 }, "geometry": { "type": "Point", "coordinates": [ 14.418365, 50.083943 ] } },
{ "type": "Feature", "properties": { "ID": 808, "question": 7, "user_id": "ufr3edf9y", "comment_CZ": "Zde by měl být park a ne další nová budova", "comment_EN": "This should be a park, not another new building.", "gender": "male", "age": "30-39", "y": 50.091133, "x": 14.419 }, "geometry": { "type": "Point", "coordinates": [ 14.418854, 50.091133 ] } },
{ "type": "Feature", "properties": { "ID": 809, "question": 7, "user_id": "ufr3edf9y", "comment_CZ": "Park místo parkoviště nad  Těšnovským tunelem", "comment_EN": "Park instead of a car park above the Těšnov tunnel", "gender": "male", "age": "30-39", "y": 50.093577, "x": 14.434 }, "geometry": { "type": "Point", "coordinates": [ 14.434329, 50.093577 ] } },
{ "type": "Feature", "properties": { "ID": 810, "question": 7, "user_id": "ufr3edf9y", "comment_CZ": "Park místo parkoviště nad  Těšnovským tunelem", "comment_EN": "Park instead of car park above the Těšnov tunnel", "gender": "male", "age": "30-39", "y": 50.09377, "x": 14.436 }, "geometry": { "type": "Point", "coordinates": [ 14.435885, 50.09377 ] } },
{ "type": "Feature", "properties": { "ID": 811, "question": 7, "user_id": "ufr3edf9y", "comment_CZ": "Více stromů na Betlémském náměstí", "comment_EN": "More trees in Bethlehem Square", "gender": "male", "age": "30-39", "y": 50.084139, "x": 14.417 }, "geometry": { "type": "Point", "coordinates": [ 14.416848, 50.084139 ] } },
{ "type": "Feature", "properties": { "ID": 812, "question": 7, "user_id": "ufr3edf9y", "comment_CZ": "Stromy na obou stranách Národní třídy", "comment_EN": "Trees on both sides of National Avenue", "gender": "male", "age": "30-39", "y": 50.082742, "x": 14.421 }, "geometry": { "type": "Point", "coordinates": [ 14.420846, 50.082742 ] } },
{ "type": "Feature", "properties": { "ID": 813, "question": 7, "user_id": "ufr3edf9y", "comment_CZ": null, "comment_EN": null, "gender": "male", "age": "30-39", "y": 50.080295, "x": 14.415 }, "geometry": { "type": "Point", "coordinates": [ 14.41505, 50.080295 ] } },
{ "type": "Feature", "properties": { "ID": 814, "question": 8, "user_id": "ufr3edf9y", "comment_CZ": "často přeplněné sběrné místo tříděného odpadu", "comment_EN": "Often overflowing sorted waste collection point", "gender": "male", "age": "30-39", "y": 50.084103, "x": 14.421 }, "geometry": { "type": "Point", "coordinates": [ 14.421062, 50.084103 ] } },
{ "type": "Feature", "properties": { "ID": 815, "question": 8, "user_id": "ufr3edf9y", "comment_CZ": "často přeplněné sběrné místo tříděného odpadu", "comment_EN": "frequently overflowing sorted waste collection point", "gender": "male", "age": "30-39", "y": 50.08381, "x": 14.416 }, "geometry": { "type": "Point", "coordinates": [ 14.415661, 50.08381 ] } },
{ "type": "Feature", "properties": { "ID": 816, "question": 2, "user_id": "hbpj6vbtu", "comment_CZ": null, "comment_EN": null, "gender": "female", "age": "40-49", "y": 50.085124, "x": 14.417 }, "geometry": { "type": "Point", "coordinates": [ 14.416552, 50.085124 ] } },
{ "type": "Feature", "properties": { "ID": 817, "question": 2, "user_id": "hbpj6vbtu", "comment_CZ": null, "comment_EN": null, "gender": "female", "age": "40-49", "y": 50.07961, "x": 14.419 }, "geometry": { "type": "Point", "coordinates": [ 14.418998, 50.07961 ] } },
{ "type": "Feature", "properties": { "ID": 818, "question": 2, "user_id": "hbpj6vbtu", "comment_CZ": null, "comment_EN": null, "gender": "female", "age": "40-49", "y": 50.08266, "x": 14.41 }, "geometry": { "type": "Point", "coordinates": [ 14.409771, 50.08266 ] } },
{ "type": "Feature", "properties": { "ID": 819, "question": 5, "user_id": "hbpj6vbtu", "comment_CZ": "prechazeni pred tramvaji a dal pres Divadelni ulici do Ostrovni", "comment_EN": "Passing in front of the tram and then through Divadelni Street to Ostrovni", "gender": "female", "age": "40-49", "y": 50.080367, "x": 14.413 }, "geometry": { "type": "Point", "coordinates": [ 14.413483, 50.080367 ] } },
{ "type": "Feature", "properties": { "ID": 820, "question": 5, "user_id": "hbpj6vbtu", "comment_CZ": "auta jezdi moc rychle a je to zrovna cestou na Zofin (deti tam chodi na hriste)", "comment_EN": "cars drive too fast and it's on the way to Zofin (kids go there to play)", "gender": "female", "age": "40-49", "y": 50.079661, "x": 14.414 }, "geometry": { "type": "Point", "coordinates": [ 14.413934, 50.079661 ] } },
{ "type": "Feature", "properties": { "ID": 821, "question": 1, "user_id": "n49vyerak", "comment_CZ": null, "comment_EN": null, "gender": "male", "age": "30-39", "y": 50.093164, "x": 14.431 }, "geometry": { "type": "Point", "coordinates": [ 14.430993, 50.093164 ] } },
{ "type": "Feature", "properties": { "ID": 822, "question": 1, "user_id": "n49vyerak", "comment_CZ": null, "comment_EN": null, "gender": "male", "age": "30-39", "y": 50.082357, "x": 14.424 }, "geometry": { "type": "Point", "coordinates": [ 14.423804, 50.082357 ] } },
{ "type": "Feature", "properties": { "ID": 823, "question": 1, "user_id": "n49vyerak", "comment_CZ": null, "comment_EN": null, "gender": "male", "age": "30-39", "y": 50.078281, "x": 14.413 }, "geometry": { "type": "Point", "coordinates": [ 14.413033, 50.078281 ] } },
{ "type": "Feature", "properties": { "ID": 824, "question": 2, "user_id": "n49vyerak", "comment_CZ": null, "comment_EN": null, "gender": "male", "age": "30-39", "y": 50.089599, "x": 14.398 }, "geometry": { "type": "Point", "coordinates": [ 14.398055, 50.089599 ] } },
{ "type": "Feature", "properties": { "ID": 825, "question": 2, "user_id": "n49vyerak", "comment_CZ": null, "comment_EN": null, "gender": "male", "age": "30-39", "y": 50.086542, "x": 14.411 }, "geometry": { "type": "Point", "coordinates": [ 14.411144, 50.086542 ] } },
{ "type": "Feature", "properties": { "ID": 826, "question": 2, "user_id": "n49vyerak", "comment_CZ": null, "comment_EN": null, "gender": "male", "age": "30-39", "y": 50.082453, "x": 14.397 }, "geometry": { "type": "Point", "coordinates": [ 14.397433, 50.082453 ] } },
{ "type": "Feature", "properties": { "ID": 827, "question": 2, "user_id": "n49vyerak", "comment_CZ": null, "comment_EN": null, "gender": "male", "age": "30-39", "y": 50.085634, "x": 14.408 }, "geometry": { "type": "Point", "coordinates": [ 14.408355, 50.085634 ] } },
{ "type": "Feature", "properties": { "ID": 828, "question": 2, "user_id": "n49vyerak", "comment_CZ": null, "comment_EN": null, "gender": "male", "age": "30-39", "y": 50.082701, "x": 14.426 }, "geometry": { "type": "Point", "coordinates": [ 14.425843, 50.082701 ] } },
{ "type": "Feature", "properties": { "ID": 829, "question": 2, "user_id": "n49vyerak", "comment_CZ": null, "comment_EN": null, "gender": "male", "age": "30-39", "y": 50.087396, "x": 14.421 }, "geometry": { "type": "Point", "coordinates": [ 14.421422, 50.087396 ] } },
{ "type": "Feature", "properties": { "ID": 830, "question": 2, "user_id": "n49vyerak", "comment_CZ": null, "comment_EN": null, "gender": "male", "age": "30-39", "y": 50.084119, "x": 14.413 }, "geometry": { "type": "Point", "coordinates": [ 14.413226, 50.084119 ] } },
{ "type": "Feature", "properties": { "ID": 831, "question": 2, "user_id": "n49vyerak", "comment_CZ": null, "comment_EN": null, "gender": "male", "age": "30-39", "y": 50.088717, "x": 14.423 }, "geometry": { "type": "Point", "coordinates": [ 14.422882, 50.088717 ] } },
{ "type": "Feature", "properties": { "ID": 832, "question": 2, "user_id": "n49vyerak", "comment_CZ": null, "comment_EN": null, "gender": "male", "age": "30-39", "y": 50.087396, "x": 14.428 }, "geometry": { "type": "Point", "coordinates": [ 14.428461, 50.087396 ] } },
{ "type": "Feature", "properties": { "ID": 833, "question": 2, "user_id": "n49vyerak", "comment_CZ": null, "comment_EN": null, "gender": "male", "age": "30-39", "y": 50.093288, "x": 14.424 }, "geometry": { "type": "Point", "coordinates": [ 14.424255, 50.093288 ] } },
{ "type": "Feature", "properties": { "ID": 834, "question": 3, "user_id": "n49vyerak", "comment_CZ": null, "comment_EN": null, "gender": "male", "age": "30-39", "y": 50.085606, "x": 14.436 }, "geometry": { "type": "Point", "coordinates": [ 14.435906, 50.085606 ] } },
{ "type": "Feature", "properties": { "ID": 835, "question": 3, "user_id": "n49vyerak", "comment_CZ": null, "comment_EN": null, "gender": "male", "age": "30-39", "y": 50.085138, "x": 14.435 }, "geometry": { "type": "Point", "coordinates": [ 14.434791, 50.085138 ] } },
{ "type": "Feature", "properties": { "ID": 836, "question": 3, "user_id": "n49vyerak", "comment_CZ": null, "comment_EN": null, "gender": "male", "age": "30-39", "y": 50.082839, "x": 14.434 }, "geometry": { "type": "Point", "coordinates": [ 14.433568, 50.082839 ] } },
{ "type": "Feature", "properties": { "ID": 837, "question": 3, "user_id": "n49vyerak", "comment_CZ": null, "comment_EN": null, "gender": "male", "age": "30-39", "y": 50.080567, "x": 14.431 }, "geometry": { "type": "Point", "coordinates": [ 14.431443, 50.080567 ] } },
{ "type": "Feature", "properties": { "ID": 838, "question": 3, "user_id": "n49vyerak", "comment_CZ": null, "comment_EN": null, "gender": "male", "age": "30-39", "y": 50.085152, "x": 14.431 }, "geometry": { "type": "Point", "coordinates": [ 14.430971, 50.085152 ] } },
{ "type": "Feature", "properties": { "ID": 839, "question": 4, "user_id": "n49vyerak", "comment_CZ": null, "comment_EN": null, "gender": "male", "age": "30-39", "y": 50.086694, "x": 14.437 }, "geometry": { "type": "Point", "coordinates": [ 14.437087, 50.086694 ] } },
{ "type": "Feature", "properties": { "ID": 840, "question": 4, "user_id": "n49vyerak", "comment_CZ": null, "comment_EN": null, "gender": "male", "age": "30-39", "y": 50.085771, "x": 14.436 }, "geometry": { "type": "Point", "coordinates": [ 14.435563, 50.085771 ] } },
{ "type": "Feature", "properties": { "ID": 841, "question": 4, "user_id": "n49vyerak", "comment_CZ": null, "comment_EN": null, "gender": "male", "age": "30-39", "y": 50.08522, "x": 14.435 }, "geometry": { "type": "Point", "coordinates": [ 14.43507, 50.08522 ] } },
{ "type": "Feature", "properties": { "ID": 842, "question": 4, "user_id": "n49vyerak", "comment_CZ": null, "comment_EN": null, "gender": "male", "age": "30-39", "y": 50.084229, "x": 14.435 }, "geometry": { "type": "Point", "coordinates": [ 14.434769, 50.084229 ] } },
{ "type": "Feature", "properties": { "ID": 843, "question": 4, "user_id": "n49vyerak", "comment_CZ": null, "comment_EN": null, "gender": "male", "age": "30-39", "y": 50.082852, "x": 14.434 }, "geometry": { "type": "Point", "coordinates": [ 14.433804, 50.082852 ] } },
{ "type": "Feature", "properties": { "ID": 844, "question": 4, "user_id": "n49vyerak", "comment_CZ": null, "comment_EN": null, "gender": "male", "age": "30-39", "y": 50.085152, "x": 14.431 }, "geometry": { "type": "Point", "coordinates": [ 14.430799, 50.085152 ] } },
{ "type": "Feature", "properties": { "ID": 845, "question": 4, "user_id": "n49vyerak", "comment_CZ": null, "comment_EN": null, "gender": "male", "age": "30-39", "y": 50.079713, "x": 14.429 }, "geometry": { "type": "Point", "coordinates": [ 14.428697, 50.079713 ] } },
{ "type": "Feature", "properties": { "ID": 846, "question": 4, "user_id": "n49vyerak", "comment_CZ": null, "comment_EN": null, "gender": "male", "age": "30-39", "y": 50.083527, "x": 14.434 }, "geometry": { "type": "Point", "coordinates": [ 14.434233, 50.083527 ] } },
{ "type": "Feature", "properties": { "ID": 847, "question": 4, "user_id": "n49vyerak", "comment_CZ": null, "comment_EN": null, "gender": "male", "age": "30-39", "y": 50.084188, "x": 14.433 }, "geometry": { "type": "Point", "coordinates": [ 14.433417, 50.084188 ] } },
{ "type": "Feature", "properties": { "ID": 848, "question": 4, "user_id": "n49vyerak", "comment_CZ": null, "comment_EN": null, "gender": "male", "age": "30-39", "y": 50.087905, "x": 14.433 }, "geometry": { "type": "Point", "coordinates": [ 14.432516, 50.087905 ] } },
{ "type": "Feature", "properties": { "ID": 849, "question": 4, "user_id": "n49vyerak", "comment_CZ": null, "comment_EN": null, "gender": "male", "age": "30-39", "y": 50.08774, "x": 14.433 }, "geometry": { "type": "Point", "coordinates": [ 14.433224, 50.08774 ] } },
{ "type": "Feature", "properties": { "ID": 850, "question": 4, "user_id": "n49vyerak", "comment_CZ": null, "comment_EN": null, "gender": "male", "age": "30-39", "y": 50.091416, "x": 14.434 }, "geometry": { "type": "Point", "coordinates": [ 14.434233, 50.091416 ] } },
{ "type": "Feature", "properties": { "ID": 851, "question": 4, "user_id": "n49vyerak", "comment_CZ": null, "comment_EN": null, "gender": "male", "age": "30-39", "y": 50.092366, "x": 14.437 }, "geometry": { "type": "Point", "coordinates": [ 14.436636, 50.092366 ] } },
{ "type": "Feature", "properties": { "ID": 852, "question": 5, "user_id": "n49vyerak", "comment_CZ": null, "comment_EN": null, "gender": "male", "age": "30-39", "y": 50.086735, "x": 14.437 }, "geometry": { "type": "Point", "coordinates": [ 14.437301, 50.086735 ] } },
{ "type": "Feature", "properties": { "ID": 853, "question": 5, "user_id": "n49vyerak", "comment_CZ": null, "comment_EN": null, "gender": "male", "age": "30-39", "y": 50.093247, "x": 14.427 }, "geometry": { "type": "Point", "coordinates": [ 14.42668, 50.093247 ] } },
{ "type": "Feature", "properties": { "ID": 854, "question": 5, "user_id": "n49vyerak", "comment_CZ": null, "comment_EN": null, "gender": "male", "age": "30-39", "y": 50.081944, "x": 14.431 }, "geometry": { "type": "Point", "coordinates": [ 14.430714, 50.081944 ] } },
{ "type": "Feature", "properties": { "ID": 855, "question": 5, "user_id": "n49vyerak", "comment_CZ": null, "comment_EN": null, "gender": "male", "age": "30-39", "y": 50.084532, "x": 14.429 }, "geometry": { "type": "Point", "coordinates": [ 14.429276, 50.084532 ] } },
{ "type": "Feature", "properties": { "ID": 856, "question": 5, "user_id": "n49vyerak", "comment_CZ": null, "comment_EN": null, "gender": "male", "age": "30-39", "y": 50.085991, "x": 14.432 }, "geometry": { "type": "Point", "coordinates": [ 14.431787, 50.085991 ] } },
{ "type": "Feature", "properties": { "ID": 857, "question": 5, "user_id": "n49vyerak", "comment_CZ": null, "comment_EN": null, "gender": "male", "age": "30-39", "y": 50.087299, "x": 14.432 }, "geometry": { "type": "Point", "coordinates": [ 14.432473, 50.087299 ] } },
{ "type": "Feature", "properties": { "ID": 858, "question": 6, "user_id": "n49vyerak", "comment_CZ": null, "comment_EN": null, "gender": "male", "age": "30-39", "y": 50.085399, "x": 14.434 }, "geometry": { "type": "Point", "coordinates": [ 14.433889, 50.085399 ] } },
{ "type": "Feature", "properties": { "ID": 859, "question": 6, "user_id": "n49vyerak", "comment_CZ": null, "comment_EN": null, "gender": "male", "age": "30-39", "y": 50.080319, "x": 14.429 }, "geometry": { "type": "Point", "coordinates": [ 14.429383, 50.080319 ] } },
{ "type": "Feature", "properties": { "ID": 860, "question": 6, "user_id": "n49vyerak", "comment_CZ": null, "comment_EN": null, "gender": "male", "age": "30-39", "y": 50.084119, "x": 14.431 }, "geometry": { "type": "Point", "coordinates": [ 14.430907, 50.084119 ] } },
{ "type": "Feature", "properties": { "ID": 861, "question": 6, "user_id": "n49vyerak", "comment_CZ": null, "comment_EN": null, "gender": "male", "age": "30-39", "y": 50.082384, "x": 14.426 }, "geometry": { "type": "Point", "coordinates": [ 14.425821, 50.082384 ] } },
{ "type": "Feature", "properties": { "ID": 862, "question": 6, "user_id": "n49vyerak", "comment_CZ": null, "comment_EN": null, "gender": "male", "age": "30-39", "y": 50.076284, "x": 14.414 }, "geometry": { "type": "Point", "coordinates": [ 14.413805, 50.076284 ] } },
{ "type": "Feature", "properties": { "ID": 863, "question": 7, "user_id": "n49vyerak", "comment_CZ": null, "comment_EN": null, "gender": "male", "age": "30-39", "y": 50.087423, "x": 14.436 }, "geometry": { "type": "Point", "coordinates": [ 14.43625, 50.087423 ] } },
{ "type": "Feature", "properties": { "ID": 864, "question": 7, "user_id": "n49vyerak", "comment_CZ": null, "comment_EN": null, "gender": "male", "age": "30-39", "y": 50.088387, "x": 14.435 }, "geometry": { "type": "Point", "coordinates": [ 14.434919, 50.088387 ] } },
{ "type": "Feature", "properties": { "ID": 865, "question": 7, "user_id": "n49vyerak", "comment_CZ": null, "comment_EN": null, "gender": "male", "age": "30-39", "y": 50.088456, "x": 14.437 }, "geometry": { "type": "Point", "coordinates": [ 14.437001, 50.088456 ] } },
{ "type": "Feature", "properties": { "ID": 866, "question": 7, "user_id": "n49vyerak", "comment_CZ": null, "comment_EN": null, "gender": "male", "age": "30-39", "y": 50.083871, "x": 14.424 }, "geometry": { "type": "Point", "coordinates": [ 14.424105, 50.083871 ] } },
{ "type": "Feature", "properties": { "ID": 867, "question": 7, "user_id": "n49vyerak", "comment_CZ": null, "comment_EN": null, "gender": "male", "age": "30-39", "y": 50.079479, "x": 14.432 }, "geometry": { "type": "Point", "coordinates": [ 14.431551, 50.079479 ] } },
{ "type": "Feature", "properties": { "ID": 868, "question": 7, "user_id": "n49vyerak", "comment_CZ": null, "comment_EN": null, "gender": "male", "age": "30-39", "y": 50.08036, "x": 14.431 }, "geometry": { "type": "Point", "coordinates": [ 14.431164, 50.08036 ] } },
{ "type": "Feature", "properties": { "ID": 869, "question": 7, "user_id": "n49vyerak", "comment_CZ": null, "comment_EN": null, "gender": "male", "age": "30-39", "y": 50.084119, "x": 14.426 }, "geometry": { "type": "Point", "coordinates": [ 14.426079, 50.084119 ] } },
{ "type": "Feature", "properties": { "ID": 870, "question": 7, "user_id": "n49vyerak", "comment_CZ": null, "comment_EN": null, "gender": "male", "age": "30-39", "y": 50.082866, "x": 14.428 }, "geometry": { "type": "Point", "coordinates": [ 14.428461, 50.082866 ] } },
{ "type": "Feature", "properties": { "ID": 871, "question": 7, "user_id": "n49vyerak", "comment_CZ": null, "comment_EN": null, "gender": "male", "age": "30-39", "y": 50.08584, "x": 14.432 }, "geometry": { "type": "Point", "coordinates": [ 14.431551, 50.08584 ] } },
{ "type": "Feature", "properties": { "ID": 872, "question": 7, "user_id": "n49vyerak", "comment_CZ": null, "comment_EN": null, "gender": "male", "age": "30-39", "y": 50.085565, "x": 14.43 }, "geometry": { "type": "Point", "coordinates": [ 14.42992, 50.085565 ] } },
{ "type": "Feature", "properties": { "ID": 873, "question": 7, "user_id": "n49vyerak", "comment_CZ": null, "comment_EN": null, "gender": "male", "age": "30-39", "y": 50.087795, "x": 14.43 }, "geometry": { "type": "Point", "coordinates": [ 14.429619, 50.087795 ] } },
{ "type": "Feature", "properties": { "ID": 874, "question": 7, "user_id": "n49vyerak", "comment_CZ": null, "comment_EN": null, "gender": "male", "age": "30-39", "y": 50.089075, "x": 14.437 }, "geometry": { "type": "Point", "coordinates": [ 14.437258, 50.089075 ] } },
{ "type": "Feature", "properties": { "ID": 875, "question": 8, "user_id": "n49vyerak", "comment_CZ": null, "comment_EN": null, "gender": "male", "age": "30-39", "y": 50.091485, "x": 14.432 }, "geometry": { "type": "Point", "coordinates": [ 14.432194, 50.091485 ] } },
{ "type": "Feature", "properties": { "ID": 876, "question": 1, "user_id": "204yt6u3a", "comment_CZ": null, "comment_EN": null, "gender": "male", "age": "30-39", "y": 50.084078, "x": 14.4 }, "geometry": { "type": "Point", "coordinates": [ 14.400373, 50.084078 ] } },
{ "type": "Feature", "properties": { "ID": 877, "question": 2, "user_id": "204yt6u3a", "comment_CZ": null, "comment_EN": null, "gender": "male", "age": "30-39", "y": 50.08499, "x": 14.417 }, "geometry": { "type": "Point", "coordinates": [ 14.417421, 50.08499 ] } },
{ "type": "Feature", "properties": { "ID": 878, "question": 3, "user_id": "204yt6u3a", "comment_CZ": null, "comment_EN": null, "gender": "male", "age": "30-39", "y": 50.082522, "x": 14.414 }, "geometry": { "type": "Point", "coordinates": [ 14.41359, 50.082522 ] } },
{ "type": "Feature", "properties": { "ID": 879, "question": 3, "user_id": "204yt6u3a", "comment_CZ": null, "comment_EN": null, "gender": "male", "age": "30-39", "y": 50.081376, "x": 14.414 }, "geometry": { "type": "Point", "coordinates": [ 14.413821, 50.081376 ] } },
{ "type": "Feature", "properties": { "ID": 880, "question": 3, "user_id": "204yt6u3a", "comment_CZ": null, "comment_EN": null, "gender": "male", "age": "30-39", "y": 50.091244, "x": 14.413 }, "geometry": { "type": "Point", "coordinates": [ 14.412614, 50.091244 ] } },
{ "type": "Feature", "properties": { "ID": 881, "question": 4, "user_id": "204yt6u3a", "comment_CZ": null, "comment_EN": null, "gender": "male", "age": "30-39", "y": 50.086122, "x": 14.414 }, "geometry": { "type": "Point", "coordinates": [ 14.414095, 50.086122 ] } },
{ "type": "Feature", "properties": { "ID": 882, "question": 4, "user_id": "204yt6u3a", "comment_CZ": null, "comment_EN": null, "gender": "male", "age": "30-39", "y": 50.08498, "x": 14.414 }, "geometry": { "type": "Point", "coordinates": [ 14.413784, 50.08498 ] } },
{ "type": "Feature", "properties": { "ID": 883, "question": 4, "user_id": "204yt6u3a", "comment_CZ": null, "comment_EN": null, "gender": "male", "age": "30-39", "y": 50.084484, "x": 14.415 }, "geometry": { "type": "Point", "coordinates": [ 14.414781, 50.084484 ] } },
{ "type": "Feature", "properties": { "ID": 884, "question": 4, "user_id": "204yt6u3a", "comment_CZ": null, "comment_EN": null, "gender": "male", "age": "30-39", "y": 50.084098, "x": 14.417 }, "geometry": { "type": "Point", "coordinates": [ 14.417206, 50.084098 ] } },
{ "type": "Feature", "properties": { "ID": 885, "question": 5, "user_id": "204yt6u3a", "comment_CZ": null, "comment_EN": null, "gender": "male", "age": "30-39", "y": 50.08446, "x": 14.414 }, "geometry": { "type": "Point", "coordinates": [ 14.414079, 50.08446 ] } },
{ "type": "Feature", "properties": { "ID": 886, "question": 5, "user_id": "204yt6u3a", "comment_CZ": null, "comment_EN": null, "gender": "male", "age": "30-39", "y": 50.082887, "x": 14.414 }, "geometry": { "type": "Point", "coordinates": [ 14.41447, 50.082887 ] } },
{ "type": "Feature", "properties": { "ID": 887, "question": 5, "user_id": "204yt6u3a", "comment_CZ": null, "comment_EN": null, "gender": "male", "age": "30-39", "y": 50.079802, "x": 14.414 }, "geometry": { "type": "Point", "coordinates": [ 14.413928, 50.079802 ] } },
{ "type": "Feature", "properties": { "ID": 888, "question": 5, "user_id": "204yt6u3a", "comment_CZ": null, "comment_EN": null, "gender": "male", "age": "30-39", "y": 50.079727, "x": 14.415 }, "geometry": { "type": "Point", "coordinates": [ 14.415479, 50.079727 ] } },
{ "type": "Feature", "properties": { "ID": 889, "question": 5, "user_id": "204yt6u3a", "comment_CZ": null, "comment_EN": null, "gender": "male", "age": "30-39", "y": 50.08404, "x": 14.418 }, "geometry": { "type": "Point", "coordinates": [ 14.418316, 50.08404 ] } },
{ "type": "Feature", "properties": { "ID": 890, "question": 5, "user_id": "204yt6u3a", "comment_CZ": null, "comment_EN": null, "gender": "male", "age": "30-39", "y": 50.084174, "x": 14.418 }, "geometry": { "type": "Point", "coordinates": [ 14.418182, 50.084174 ] } },
{ "type": "Feature", "properties": { "ID": 891, "question": 6, "user_id": "204yt6u3a", "comment_CZ": "Nevím koho to napadlo. Odebírání parkovacích míst rezidentům není dobrý nápad.", "comment_EN": "I don't know who thought of that. Taking parking spaces away from residents is not a good idea.", "gender": "male", "age": "30-39", "y": 50.083276, "x": 14.414 }, "geometry": { "type": "Point", "coordinates": [ 14.414486, 50.083276 ] } },
{ "type": "Feature", "properties": { "ID": 892, "question": 6, "user_id": "204yt6u3a", "comment_CZ": "Nevím koho to napadlo. Odebírání parkovacích míst rezidentům není dobrý nápad.", "comment_EN": "I don't know who thought of that. Taking parking spaces away from residents is not a good idea.", "gender": "male", "age": "30-39", "y": 50.083713, "x": 14.415 }, "geometry": { "type": "Point", "coordinates": [ 14.415248, 50.083713 ] } },
{ "type": "Feature", "properties": { "ID": 893, "question": 6, "user_id": "204yt6u3a", "comment_CZ": null, "comment_EN": null, "gender": "male", "age": "30-39", "y": 50.084043, "x": 14.416 }, "geometry": { "type": "Point", "coordinates": [ 14.415634, 50.084043 ] } },
{ "type": "Feature", "properties": { "ID": 894, "question": 6, "user_id": "204yt6u3a", "comment_CZ": null, "comment_EN": null, "gender": "male", "age": "30-39", "y": 50.084439, "x": 14.415 }, "geometry": { "type": "Point", "coordinates": [ 14.414873, 50.084439 ] } },
{ "type": "Feature", "properties": { "ID": 895, "question": 7, "user_id": "204yt6u3a", "comment_CZ": "Byl tam krásný strom a teď je tam leda kulové.", "comment_EN": "There was a beautiful tree and now there's nothing but a sphere.", "gender": "male", "age": "30-39", "y": 50.083606, "x": 14.415 }, "geometry": { "type": "Point", "coordinates": [ 14.414787, 50.083606 ] } },
{ "type": "Feature", "properties": { "ID": 896, "question": 7, "user_id": "204yt6u3a", "comment_CZ": null, "comment_EN": null, "gender": "male", "age": "30-39", "y": 50.085179, "x": 14.415 }, "geometry": { "type": "Point", "coordinates": [ 14.414728, 50.085179 ] } },
{ "type": "Feature", "properties": { "ID": 897, "question": 7, "user_id": "204yt6u3a", "comment_CZ": null, "comment_EN": null, "gender": "male", "age": "30-39", "y": 50.08035, "x": 14.415 }, "geometry": { "type": "Point", "coordinates": [ 14.415125, 50.08035 ] } },
{ "type": "Feature", "properties": { "ID": 898, "question": 7, "user_id": "204yt6u3a", "comment_CZ": null, "comment_EN": null, "gender": "male", "age": "30-39", "y": 50.079424, "x": 14.417 }, "geometry": { "type": "Point", "coordinates": [ 14.416868, 50.079424 ] } },
{ "type": "Feature", "properties": { "ID": 899, "question": 7, "user_id": "204yt6u3a", "comment_CZ": null, "comment_EN": null, "gender": "male", "age": "30-39", "y": 50.084091, "x": 14.417 }, "geometry": { "type": "Point", "coordinates": [ 14.417335, 50.084091 ] } },
{ "type": "Feature", "properties": { "ID": 900, "question": 7, "user_id": "204yt6u3a", "comment_CZ": null, "comment_EN": null, "gender": "male", "age": "30-39", "y": 50.083895, "x": 14.42 }, "geometry": { "type": "Point", "coordinates": [ 14.420323, 50.083895 ] } },
{ "type": "Feature", "properties": { "ID": 901, "question": 8, "user_id": "204yt6u3a", "comment_CZ": null, "comment_EN": null, "gender": "male", "age": "30-39", "y": 50.083837, "x": 14.416 }, "geometry": { "type": "Point", "coordinates": [ 14.415699, 50.083837 ] } },
{ "type": "Feature", "properties": { "ID": 902, "question": 1, "user_id": "ls1wwn7ir", "comment_CZ": null, "comment_EN": null, "gender": "male", "age": "30-39", "y": 50.084876, "x": 14.408 }, "geometry": { "type": "Point", "coordinates": [ 14.408076, 50.084876 ] } },
{ "type": "Feature", "properties": { "ID": 903, "question": 3, "user_id": "ls1wwn7ir", "comment_CZ": "zanedbaná ulice v centru města, mohl by to být pěkný bulvár se stromořadím spojující Masarykovo a Hlavní nádraží s Václavským náměstím", "comment_EN": "neglected street in the city centre, it could be a nice boulevard with a tree line connecting Masaryk and Main Railway Stations with Wenceslas Square", "gender": "male", "age": "30-39", "y": 50.085028, "x": 14.434 }, "geometry": { "type": "Point", "coordinates": [ 14.433589, 50.085028 ] } },
{ "type": "Feature", "properties": { "ID": 904, "question": 3, "user_id": "ls1wwn7ir", "comment_CZ": null, "comment_EN": null, "gender": "male", "age": "30-39", "y": 50.085413, "x": 14.435 }, "geometry": { "type": "Point", "coordinates": [ 14.434619, 50.085413 ] } },
{ "type": "Feature", "properties": { "ID": 905, "question": 4, "user_id": "ls1wwn7ir", "comment_CZ": null, "comment_EN": null, "gender": "male", "age": "30-39", "y": 50.085276, "x": 14.435 }, "geometry": { "type": "Point", "coordinates": [ 14.435349, 50.085276 ] } },
{ "type": "Feature", "properties": { "ID": 906, "question": 7, "user_id": "ls1wwn7ir", "comment_CZ": null, "comment_EN": null, "gender": "male", "age": "30-39", "y": 50.084449, "x": 14.433 }, "geometry": { "type": "Point", "coordinates": [ 14.433053, 50.084449 ] } },
{ "type": "Feature", "properties": { "ID": 907, "question": 1, "user_id": "7g4g9avat", "comment_CZ": null, "comment_EN": null, "gender": "male", "age": "20-29", "y": 50.082124, "x": 14.424 }, "geometry": { "type": "Point", "coordinates": [ 14.42395, 50.082124 ] } },
{ "type": "Feature", "properties": { "ID": 908, "question": 1, "user_id": "7g4g9avat", "comment_CZ": null, "comment_EN": null, "gender": "male", "age": "20-29", "y": 50.091237, "x": 14.39 }, "geometry": { "type": "Point", "coordinates": [ 14.389714, 50.091237 ] } },
{ "type": "Feature", "properties": { "ID": 909, "question": 1, "user_id": "7g4g9avat", "comment_CZ": null, "comment_EN": null, "gender": "male", "age": "20-29", "y": 50.093843, "x": 14.408 }, "geometry": { "type": "Point", "coordinates": [ 14.4084, 50.093843 ] } },
{ "type": "Feature", "properties": { "ID": 910, "question": 1, "user_id": "7g4g9avat", "comment_CZ": null, "comment_EN": null, "gender": "male", "age": "20-29", "y": 50.08657, "x": 14.409 }, "geometry": { "type": "Point", "coordinates": [ 14.40931, 50.08657 ] } },
{ "type": "Feature", "properties": { "ID": 911, "question": 1, "user_id": "7g4g9avat", "comment_CZ": null, "comment_EN": null, "gender": "male", "age": "20-29", "y": 50.082559, "x": 14.408 }, "geometry": { "type": "Point", "coordinates": [ 14.407863, 50.082559 ] } },
{ "type": "Feature", "properties": { "ID": 912, "question": 1, "user_id": "7g4g9avat", "comment_CZ": null, "comment_EN": null, "gender": "male", "age": "20-29", "y": 50.092582, "x": 14.424 }, "geometry": { "type": "Point", "coordinates": [ 14.424375, 50.092582 ] } },
{ "type": "Feature", "properties": { "ID": 913, "question": 1, "user_id": "7g4g9avat", "comment_CZ": null, "comment_EN": null, "gender": "male", "age": "20-29", "y": 50.092382, "x": 14.423 }, "geometry": { "type": "Point", "coordinates": [ 14.423225, 50.092382 ] } },
{ "type": "Feature", "properties": { "ID": 914, "question": 2, "user_id": "7g4g9avat", "comment_CZ": null, "comment_EN": null, "gender": "male", "age": "20-29", "y": 50.079424, "x": 14.43 }, "geometry": { "type": "Point", "coordinates": [ 14.430295, 50.079424 ] } },
{ "type": "Feature", "properties": { "ID": 915, "question": 2, "user_id": "7g4g9avat", "comment_CZ": null, "comment_EN": null, "gender": "male", "age": "20-29", "y": 50.087562, "x": 14.421 }, "geometry": { "type": "Point", "coordinates": [ 14.421081, 50.087562 ] } },
{ "type": "Feature", "properties": { "ID": 916, "question": 2, "user_id": "7g4g9avat", "comment_CZ": null, "comment_EN": null, "gender": "male", "age": "20-29", "y": 50.081351, "x": 14.414 }, "geometry": { "type": "Point", "coordinates": [ 14.414294, 50.081351 ] } },
{ "type": "Feature", "properties": { "ID": 917, "question": 2, "user_id": "7g4g9avat", "comment_CZ": null, "comment_EN": null, "gender": "male", "age": "20-29", "y": 50.083382, "x": 14.395 }, "geometry": { "type": "Point", "coordinates": [ 14.395072, 50.083382 ] } },
{ "type": "Feature", "properties": { "ID": 918, "question": 2, "user_id": "7g4g9avat", "comment_CZ": null, "comment_EN": null, "gender": "male", "age": "20-29", "y": 50.089757, "x": 14.398 }, "geometry": { "type": "Point", "coordinates": [ 14.398313, 50.089757 ] } },
{ "type": "Feature", "properties": { "ID": 919, "question": 2, "user_id": "7g4g9avat", "comment_CZ": null, "comment_EN": null, "gender": "male", "age": "20-29", "y": 50.09028, "x": 14.4 }, "geometry": { "type": "Point", "coordinates": [ 14.400394, 50.09028 ] } },
{ "type": "Feature", "properties": { "ID": 920, "question": 2, "user_id": "7g4g9avat", "comment_CZ": null, "comment_EN": null, "gender": "male", "age": "20-29", "y": 50.091114, "x": 14.402 }, "geometry": { "type": "Point", "coordinates": [ 14.401915, 50.091114 ] } },
{ "type": "Feature", "properties": { "ID": 921, "question": 2, "user_id": "7g4g9avat", "comment_CZ": null, "comment_EN": null, "gender": "male", "age": "20-29", "y": 50.091796, "x": 14.406 }, "geometry": { "type": "Point", "coordinates": [ 14.40552, 50.091796 ] } },
{ "type": "Feature", "properties": { "ID": 922, "question": 2, "user_id": "7g4g9avat", "comment_CZ": null, "comment_EN": null, "gender": "male", "age": "20-29", "y": 50.089917, "x": 14.402 }, "geometry": { "type": "Point", "coordinates": [ 14.401915, 50.089917 ] } },
{ "type": "Feature", "properties": { "ID": 923, "question": 2, "user_id": "7g4g9avat", "comment_CZ": null, "comment_EN": null, "gender": "male", "age": "20-29", "y": 50.091988, "x": 14.402 }, "geometry": { "type": "Point", "coordinates": [ 14.401551, 50.091988 ] } },
{ "type": "Feature", "properties": { "ID": 924, "question": 2, "user_id": "7g4g9avat", "comment_CZ": null, "comment_EN": null, "gender": "male", "age": "20-29", "y": 50.088254, "x": 14.404 }, "geometry": { "type": "Point", "coordinates": [ 14.404278, 50.088254 ] } },
{ "type": "Feature", "properties": { "ID": 925, "question": 2, "user_id": "7g4g9avat", "comment_CZ": null, "comment_EN": null, "gender": "male", "age": "20-29", "y": 50.08648, "x": 14.412 }, "geometry": { "type": "Point", "coordinates": [ 14.411584, 50.08648 ] } },
{ "type": "Feature", "properties": { "ID": 926, "question": 2, "user_id": "7g4g9avat", "comment_CZ": null, "comment_EN": null, "gender": "male", "age": "20-29", "y": 50.084236, "x": 14.424 }, "geometry": { "type": "Point", "coordinates": [ 14.423691, 50.084236 ] } },
{ "type": "Feature", "properties": { "ID": 927, "question": 2, "user_id": "7g4g9avat", "comment_CZ": null, "comment_EN": null, "gender": "male", "age": "20-29", "y": 50.092623, "x": 14.425 }, "geometry": { "type": "Point", "coordinates": [ 14.424854, 50.092623 ] } },
{ "type": "Feature", "properties": { "ID": 928, "question": 2, "user_id": "7g4g9avat", "comment_CZ": null, "comment_EN": null, "gender": "male", "age": "20-29", "y": 50.081854, "x": 14.424 }, "geometry": { "type": "Point", "coordinates": [ 14.423997, 50.081854 ] } },
{ "type": "Feature", "properties": { "ID": 929, "question": 2, "user_id": "7g4g9avat", "comment_CZ": null, "comment_EN": null, "gender": "male", "age": "20-29", "y": 50.079399, "x": 14.413 }, "geometry": { "type": "Point", "coordinates": [ 14.412803, 50.079399 ] } },
{ "type": "Feature", "properties": { "ID": 930, "question": 2, "user_id": "7g4g9avat", "comment_CZ": null, "comment_EN": null, "gender": "male", "age": "20-29", "y": 50.086457, "x": 14.409 }, "geometry": { "type": "Point", "coordinates": [ 14.408627, 50.086457 ] } },
{ "type": "Feature", "properties": { "ID": 931, "question": 2, "user_id": "7g4g9avat", "comment_CZ": null, "comment_EN": null, "gender": "male", "age": "20-29", "y": 50.090507, "x": 14.408 }, "geometry": { "type": "Point", "coordinates": [ 14.408226, 50.090507 ] } },
{ "type": "Feature", "properties": { "ID": 932, "question": 2, "user_id": "7g4g9avat", "comment_CZ": null, "comment_EN": null, "gender": "male", "age": "20-29", "y": 50.086453, "x": 14.396 }, "geometry": { "type": "Point", "coordinates": [ 14.395924, 50.086453 ] } },
{ "type": "Feature", "properties": { "ID": 933, "question": 2, "user_id": "7g4g9avat", "comment_CZ": null, "comment_EN": null, "gender": "male", "age": "20-29", "y": 50.091379, "x": 14.39 }, "geometry": { "type": "Point", "coordinates": [ 14.389577, 50.091379 ] } },
{ "type": "Feature", "properties": { "ID": 934, "question": 3, "user_id": "7g4g9avat", "comment_CZ": null, "comment_EN": null, "gender": "male", "age": "20-29", "y": 50.094093, "x": 14.408 }, "geometry": { "type": "Point", "coordinates": [ 14.407947, 50.094093 ] } },
{ "type": "Feature", "properties": { "ID": 935, "question": 3, "user_id": "7g4g9avat", "comment_CZ": null, "comment_EN": null, "gender": "male", "age": "20-29", "y": 50.089192, "x": 14.428 }, "geometry": { "type": "Point", "coordinates": [ 14.42816, 50.089192 ] } },
{ "type": "Feature", "properties": { "ID": 936, "question": 3, "user_id": "7g4g9avat", "comment_CZ": null, "comment_EN": null, "gender": "male", "age": "20-29", "y": 50.082743, "x": 14.413 }, "geometry": { "type": "Point", "coordinates": [ 14.412884, 50.082743 ] } },
{ "type": "Feature", "properties": { "ID": 937, "question": 3, "user_id": "7g4g9avat", "comment_CZ": null, "comment_EN": null, "gender": "male", "age": "20-29", "y": 50.08418, "x": 14.434 }, "geometry": { "type": "Point", "coordinates": [ 14.433838, 50.08418 ] } },
{ "type": "Feature", "properties": { "ID": 938, "question": 3, "user_id": "7g4g9avat", "comment_CZ": null, "comment_EN": null, "gender": "male", "age": "20-29", "y": 50.083475, "x": 14.434 }, "geometry": { "type": "Point", "coordinates": [ 14.434389, 50.083475 ] } },
{ "type": "Feature", "properties": { "ID": 939, "question": 4, "user_id": "7g4g9avat", "comment_CZ": null, "comment_EN": null, "gender": "male", "age": "20-29", "y": 50.083786, "x": 14.434 }, "geometry": { "type": "Point", "coordinates": [ 14.43366, 50.083786 ] } },
{ "type": "Feature", "properties": { "ID": 940, "question": 5, "user_id": "7g4g9avat", "comment_CZ": null, "comment_EN": null, "gender": "male", "age": "20-29", "y": 50.079269, "x": 14.433 }, "geometry": { "type": "Point", "coordinates": [ 14.43275, 50.079269 ] } },
{ "type": "Feature", "properties": { "ID": 941, "question": 5, "user_id": "7g4g9avat", "comment_CZ": null, "comment_EN": null, "gender": "male", "age": "20-29", "y": 50.080527, "x": 14.434 }, "geometry": { "type": "Point", "coordinates": [ 14.433593, 50.080527 ] } },
{ "type": "Feature", "properties": { "ID": 942, "question": 5, "user_id": "7g4g9avat", "comment_CZ": null, "comment_EN": null, "gender": "male", "age": "20-29", "y": 50.083334, "x": 14.435 }, "geometry": { "type": "Point", "coordinates": [ 14.434876, 50.083334 ] } },
{ "type": "Feature", "properties": { "ID": 943, "question": 5, "user_id": "7g4g9avat", "comment_CZ": null, "comment_EN": null, "gender": "male", "age": "20-29", "y": 50.085919, "x": 14.414 }, "geometry": { "type": "Point", "coordinates": [ 14.414253, 50.085919 ] } },
{ "type": "Feature", "properties": { "ID": 944, "question": 7, "user_id": "7g4g9avat", "comment_CZ": null, "comment_EN": null, "gender": "male", "age": "20-29", "y": 50.089534, "x": 14.397 }, "geometry": { "type": "Point", "coordinates": [ 14.396748, 50.089534 ] } },
{ "type": "Feature", "properties": { "ID": 945, "question": 7, "user_id": "7g4g9avat", "comment_CZ": null, "comment_EN": null, "gender": "male", "age": "20-29", "y": 50.088185, "x": 14.429 }, "geometry": { "type": "Point", "coordinates": [ 14.428873, 50.088185 ] } },
{ "type": "Feature", "properties": { "ID": 946, "question": 1, "user_id": "bawohzqnn", "comment_CZ": null, "comment_EN": null, "gender": "male", "age": "30-39", "y": 50.089743, "x": 14.407 }, "geometry": { "type": "Point", "coordinates": [ 14.406896, 50.089743 ] } },
{ "type": "Feature", "properties": { "ID": 947, "question": 1, "user_id": "bawohzqnn", "comment_CZ": "Místo pro relax", "comment_EN": "A place to relax", "gender": "male", "age": "30-39", "y": 50.090425, "x": 14.408 }, "geometry": { "type": "Point", "coordinates": [ 14.407657, 50.090425 ] } },
{ "type": "Feature", "properties": { "ID": 948, "question": 1, "user_id": "bawohzqnn", "comment_CZ": "Místo pro relax", "comment_EN": "A place to relax", "gender": "male", "age": "30-39", "y": 50.088862, "x": 14.409 }, "geometry": { "type": "Point", "coordinates": [ 14.408516, 50.088862 ] } },
{ "type": "Feature", "properties": { "ID": 949, "question": 1, "user_id": "bawohzqnn", "comment_CZ": null, "comment_EN": null, "gender": "male", "age": "30-39", "y": 50.082425, "x": 14.41 }, "geometry": { "type": "Point", "coordinates": [ 14.409921, 50.082425 ] } },
{ "type": "Feature", "properties": { "ID": 950, "question": 1, "user_id": "bawohzqnn", "comment_CZ": null, "comment_EN": null, "gender": "male", "age": "30-39", "y": 50.084615, "x": 14.408 }, "geometry": { "type": "Point", "coordinates": [ 14.408097, 50.084615 ] } },
{ "type": "Feature", "properties": { "ID": 951, "question": 1, "user_id": "bawohzqnn", "comment_CZ": null, "comment_EN": null, "gender": "male", "age": "30-39", "y": 50.089599, "x": 14.411 }, "geometry": { "type": "Point", "coordinates": [ 14.410994, 50.089599 ] } },
{ "type": "Feature", "properties": { "ID": 952, "question": 2, "user_id": "bawohzqnn", "comment_CZ": "Celou prahu 1", "comment_EN": "Whole threshold 1", "gender": "male", "age": "30-39", "y": 50.088318, "x": 14.401 }, "geometry": { "type": "Point", "coordinates": [ 14.401231, 50.088318 ] } },
{ "type": "Feature", "properties": { "ID": 953, "question": 3, "user_id": "bawohzqnn", "comment_CZ": "Škaredý podchod", "comment_EN": "The ugly underpass", "gender": "male", "age": "30-39", "y": 50.08585, "x": 14.414 }, "geometry": { "type": "Point", "coordinates": [ 14.414063, 50.08585 ] } },
{ "type": "Feature", "properties": { "ID": 954, "question": 3, "user_id": "bawohzqnn", "comment_CZ": "Škaredý podchod", "comment_EN": "Ugly underpass", "gender": "male", "age": "30-39", "y": 50.078894, "x": 14.432 }, "geometry": { "type": "Point", "coordinates": [ 14.432269, 50.078894 ] } },
{ "type": "Feature", "properties": { "ID": 955, "question": 3, "user_id": "bawohzqnn", "comment_CZ": null, "comment_EN": null, "gender": "male", "age": "30-39", "y": 50.082398, "x": 14.433 }, "geometry": { "type": "Point", "coordinates": [ 14.433224, 50.082398 ] } },
{ "type": "Feature", "properties": { "ID": 956, "question": 3, "user_id": "bawohzqnn", "comment_CZ": null, "comment_EN": null, "gender": "male", "age": "30-39", "y": 50.085152, "x": 14.435 }, "geometry": { "type": "Point", "coordinates": [ 14.434619, 50.085152 ] } },
{ "type": "Feature", "properties": { "ID": 957, "question": 3, "user_id": "bawohzqnn", "comment_CZ": null, "comment_EN": null, "gender": "male", "age": "30-39", "y": 50.083995, "x": 14.433 }, "geometry": { "type": "Point", "coordinates": [ 14.433053, 50.083995 ] } },
{ "type": "Feature", "properties": { "ID": 958, "question": 4, "user_id": "bawohzqnn", "comment_CZ": null, "comment_EN": null, "gender": "male", "age": "30-39", "y": 50.081145, "x": 14.428 }, "geometry": { "type": "Point", "coordinates": [ 14.427688, 50.081145 ] } },
{ "type": "Feature", "properties": { "ID": 959, "question": 4, "user_id": "bawohzqnn", "comment_CZ": null, "comment_EN": null, "gender": "male", "age": "30-39", "y": 50.084656, "x": 14.434 }, "geometry": { "type": "Point", "coordinates": [ 14.434125, 50.084656 ] } },
{ "type": "Feature", "properties": { "ID": 960, "question": 4, "user_id": "bawohzqnn", "comment_CZ": null, "comment_EN": null, "gender": "male", "age": "30-39", "y": 50.083307, "x": 14.433 }, "geometry": { "type": "Point", "coordinates": [ 14.432838, 50.083307 ] } },
{ "type": "Feature", "properties": { "ID": 961, "question": 4, "user_id": "bawohzqnn", "comment_CZ": null, "comment_EN": null, "gender": "male", "age": "30-39", "y": 50.081572, "x": 14.432 }, "geometry": { "type": "Point", "coordinates": [ 14.432173, 50.081572 ] } },
{ "type": "Feature", "properties": { "ID": 962, "question": 4, "user_id": "bawohzqnn", "comment_CZ": null, "comment_EN": null, "gender": "male", "age": "30-39", "y": 50.081613, "x": 14.433 }, "geometry": { "type": "Point", "coordinates": [ 14.433095, 50.081613 ] } },
{ "type": "Feature", "properties": { "ID": 963, "question": 4, "user_id": "bawohzqnn", "comment_CZ": null, "comment_EN": null, "gender": "male", "age": "30-39", "y": 50.085317, "x": 14.436 }, "geometry": { "type": "Point", "coordinates": [ 14.435842, 50.085317 ] } },
{ "type": "Feature", "properties": { "ID": 964, "question": 4, "user_id": "bawohzqnn", "comment_CZ": null, "comment_EN": null, "gender": "male", "age": "30-39", "y": 50.085813, "x": 14.435 }, "geometry": { "type": "Point", "coordinates": [ 14.434812, 50.085813 ] } },
{ "type": "Feature", "properties": { "ID": 965, "question": 4, "user_id": "bawohzqnn", "comment_CZ": null, "comment_EN": null, "gender": "male", "age": "30-39", "y": 50.081971, "x": 14.427 }, "geometry": { "type": "Point", "coordinates": [ 14.426723, 50.081971 ] } },
{ "type": "Feature", "properties": { "ID": 966, "question": 4, "user_id": "bawohzqnn", "comment_CZ": null, "comment_EN": null, "gender": "male", "age": "30-39", "y": 50.079888, "x": 14.43 }, "geometry": { "type": "Point", "coordinates": [ 14.42992, 50.079888 ] } },
{ "type": "Feature", "properties": { "ID": 967, "question": 4, "user_id": "bawohzqnn", "comment_CZ": null, "comment_EN": null, "gender": "male", "age": "30-39", "y": 50.079816, "x": 14.43 }, "geometry": { "type": "Point", "coordinates": [ 14.430065, 50.079816 ] } },
{ "type": "Feature", "properties": { "ID": 968, "question": 4, "user_id": "bawohzqnn", "comment_CZ": null, "comment_EN": null, "gender": "male", "age": "30-39", "y": 50.079792, "x": 14.43 }, "geometry": { "type": "Point", "coordinates": [ 14.430242, 50.079792 ] } },
{ "type": "Feature", "properties": { "ID": 969, "question": 4, "user_id": "bawohzqnn", "comment_CZ": null, "comment_EN": null, "gender": "male", "age": "30-39", "y": 50.079789, "x": 14.43 }, "geometry": { "type": "Point", "coordinates": [ 14.430424, 50.079789 ] } },
{ "type": "Feature", "properties": { "ID": 970, "question": 4, "user_id": "bawohzqnn", "comment_CZ": null, "comment_EN": null, "gender": "male", "age": "30-39", "y": 50.079868, "x": 14.431 }, "geometry": { "type": "Point", "coordinates": [ 14.430569, 50.079868 ] } },
{ "type": "Feature", "properties": { "ID": 971, "question": 4, "user_id": "bawohzqnn", "comment_CZ": null, "comment_EN": null, "gender": "male", "age": "30-39", "y": 50.079696, "x": 14.43 }, "geometry": { "type": "Point", "coordinates": [ 14.430349, 50.079696 ] } },
{ "type": "Feature", "properties": { "ID": 972, "question": 5, "user_id": "bawohzqnn", "comment_CZ": null, "comment_EN": null, "gender": "male", "age": "30-39", "y": 50.081365, "x": 14.413 }, "geometry": { "type": "Point", "coordinates": [ 14.413183, 50.081365 ] } },
{ "type": "Feature", "properties": { "ID": 973, "question": 5, "user_id": "bawohzqnn", "comment_CZ": null, "comment_EN": null, "gender": "male", "age": "30-39", "y": 50.088477, "x": 14.429 }, "geometry": { "type": "Point", "coordinates": [ 14.429158, 50.088477 ] } },
{ "type": "Feature", "properties": { "ID": 974, "question": 7, "user_id": "bawohzqnn", "comment_CZ": null, "comment_EN": null, "gender": "male", "age": "30-39", "y": 50.088243, "x": 14.429 }, "geometry": { "type": "Point", "coordinates": [ 14.428654, 50.088243 ] } },
{ "type": "Feature", "properties": { "ID": 975, "question": 7, "user_id": "bawohzqnn", "comment_CZ": null, "comment_EN": null, "gender": "male", "age": "30-39", "y": 50.087237, "x": 14.421 }, "geometry": { "type": "Point", "coordinates": [ 14.421369, 50.087237 ] } },
{ "type": "Feature", "properties": { "ID": 976, "question": 1, "user_id": "k4wf7i65m", "comment_CZ": "Brloh medvěda Mildy a jeho svišťů Jiříka, Vráti a Martínka. Detašované pracoviště KGB a GRU v ČR", "comment_EN": "The den of Milda the bear and his marmots Jiřík, Vráti and Martínk. KGB and GRU detached offices in the Czech Republic", "gender": "female", "age": "70+", "y": 50.089805, "x": 14.4 }, "geometry": { "type": "Point", "coordinates": [ 14.3999, 50.089805 ] } },
{ "type": "Feature", "properties": { "ID": 977, "question": 1, "user_id": "k4wf7i65m", "comment_CZ": "Strakovka - tam co Andrej Babiš s Markem Prchalem kují pikle, jak zamést stopy po dotačním podvodu s Čapím hnízdem", "comment_EN": "Strakovka - where Andrej Babiš and Marek Prchal are plotting how to cover their tracks after the subsidy scam with Čapí nezd", "gender": "female", "age": "70+", "y": 50.09165, "x": 14.412 }, "geometry": { "type": "Point", "coordinates": [ 14.411681, 50.09165 ] } },
{ "type": "Feature", "properties": { "ID": 978, "question": 1, "user_id": "k4wf7i65m", "comment_CZ": "Skanzen komunistů - sídlo KSČM a druhá rezidentura KGB a GRU v Praze hned po té Zemanově hradní", "comment_EN": "The Communist Museum - the headquarters of the Communist Party of Czechoslovakia and the second KGB and GRU residence in Prague after the one in Zeman's castle", "gender": "female", "age": "70+", "y": 50.083279, "x": 14.429 }, "geometry": { "type": "Point", "coordinates": [ 14.429018, 50.083279 ] } },
{ "type": "Feature", "properties": { "ID": 979, "question": 3, "user_id": "k4wf7i65m", "comment_CZ": "Rezidentura KGB a GRU v Praze - sídlo KSČM", "comment_EN": "KGB and GRU residence in Prague - KSČM headquarters", "gender": "female", "age": "70+", "y": 50.08361, "x": 14.429 }, "geometry": { "type": "Point", "coordinates": [ 14.429426, 50.08361 ] } },
{ "type": "Feature", "properties": { "ID": 980, "question": 3, "user_id": "k4wf7i65m", "comment_CZ": "Rezidentura KGB a GRU v Praze - Pražský hrad a Miloš Zeman", "comment_EN": "KGB and GRU Residence in Prague - Prague Castle and Miloš Zeman", "gender": "female", "age": "70+", "y": 50.089502, "x": 14.4 }, "geometry": { "type": "Point", "coordinates": [ 14.399943, 50.089502 ] } },
{ "type": "Feature", "properties": { "ID": 981, "question": 3, "user_id": "k4wf7i65m", "comment_CZ": "Babiš s Prchalem", "comment_EN": "Babis and Prchal", "gender": "female", "age": "70+", "y": 50.091485, "x": 14.412 }, "geometry": { "type": "Point", "coordinates": [ 14.411659, 50.091485 ] } },
{ "type": "Feature", "properties": { "ID": 982, "question": 4, "user_id": "k4wf7i65m", "comment_CZ": "Rezidentura KGB a GRU v Praze", "comment_EN": "KGB and GRU residence in Prague", "gender": "female", "age": "70+", "y": 50.08942, "x": 14.399 }, "geometry": { "type": "Point", "coordinates": [ 14.399471, 50.08942 ] } },
{ "type": "Feature", "properties": { "ID": 983, "question": 4, "user_id": "k4wf7i65m", "comment_CZ": "Babiš s Prchalem", "comment_EN": "Babiš with Prchal", "gender": "female", "age": "70+", "y": 50.091154, "x": 14.411 }, "geometry": { "type": "Point", "coordinates": [ 14.411488, 50.091154 ] } },
{ "type": "Feature", "properties": { "ID": 984, "question": 4, "user_id": "k4wf7i65m", "comment_CZ": "Rezidentura KGB a GRU v Praze - KSČM", "comment_EN": "KGB and GRU residence in Prague - KSČM", "gender": "female", "age": "70+", "y": 50.083307, "x": 14.429 }, "geometry": { "type": "Point", "coordinates": [ 14.428525, 50.083307 ] } },
{ "type": "Feature", "properties": { "ID": 985, "question": 1, "user_id": "j5qrr9hji", "comment_CZ": null, "comment_EN": null, "gender": "female", "age": "30-39", "y": 50.093013, "x": 14.431 }, "geometry": { "type": "Point", "coordinates": [ 14.431175, 50.093013 ] } },
{ "type": "Feature", "properties": { "ID": 986, "question": 2, "user_id": "j5qrr9hji", "comment_CZ": null, "comment_EN": null, "gender": "female", "age": "30-39", "y": 50.092607, "x": 14.425 }, "geometry": { "type": "Point", "coordinates": [ 14.424545, 50.092607 ] } },
{ "type": "Feature", "properties": { "ID": 987, "question": 3, "user_id": "j5qrr9hji", "comment_CZ": null, "comment_EN": null, "gender": "female", "age": "30-39", "y": 50.089702, "x": 14.428 }, "geometry": { "type": "Point", "coordinates": [ 14.42816, 50.089702 ] } },
{ "type": "Feature", "properties": { "ID": 988, "question": 3, "user_id": "j5qrr9hji", "comment_CZ": null, "comment_EN": null, "gender": "female", "age": "30-39", "y": 50.088304, "x": 14.428 }, "geometry": { "type": "Point", "coordinates": [ 14.4283, 50.088304 ] } },
{ "type": "Feature", "properties": { "ID": 989, "question": 3, "user_id": "j5qrr9hji", "comment_CZ": null, "comment_EN": null, "gender": "female", "age": "30-39", "y": 50.092373, "x": 14.437 }, "geometry": { "type": "Point", "coordinates": [ 14.436733, 50.092373 ] } },
{ "type": "Feature", "properties": { "ID": 990, "question": 3, "user_id": "j5qrr9hji", "comment_CZ": null, "comment_EN": null, "gender": "female", "age": "30-39", "y": 50.093219, "x": 14.437 }, "geometry": { "type": "Point", "coordinates": [ 14.43684, 50.093219 ] } },
{ "type": "Feature", "properties": { "ID": 991, "question": 3, "user_id": "j5qrr9hji", "comment_CZ": null, "comment_EN": null, "gender": "female", "age": "30-39", "y": 50.090955, "x": 14.437 }, "geometry": { "type": "Point", "coordinates": [ 14.437108, 50.090955 ] } },
{ "type": "Feature", "properties": { "ID": 992, "question": 3, "user_id": "j5qrr9hji", "comment_CZ": null, "comment_EN": null, "gender": "female", "age": "30-39", "y": 50.089055, "x": 14.415 }, "geometry": { "type": "Point", "coordinates": [ 14.415178, 50.089055 ] } },
{ "type": "Feature", "properties": { "ID": 993, "question": 4, "user_id": "j5qrr9hji", "comment_CZ": null, "comment_EN": null, "gender": "female", "age": "30-39", "y": 50.084904, "x": 14.435 }, "geometry": { "type": "Point", "coordinates": [ 14.434683, 50.084904 ] } },
{ "type": "Feature", "properties": { "ID": 994, "question": 4, "user_id": "j5qrr9hji", "comment_CZ": null, "comment_EN": null, "gender": "female", "age": "30-39", "y": 50.081283, "x": 14.433 }, "geometry": { "type": "Point", "coordinates": [ 14.432741, 50.081283 ] } },
{ "type": "Feature", "properties": { "ID": 995, "question": 4, "user_id": "j5qrr9hji", "comment_CZ": null, "comment_EN": null, "gender": "female", "age": "30-39", "y": 50.082708, "x": 14.433 }, "geometry": { "type": "Point", "coordinates": [ 14.433106, 50.082708 ] } },
{ "type": "Feature", "properties": { "ID": 996, "question": 4, "user_id": "j5qrr9hji", "comment_CZ": null, "comment_EN": null, "gender": "female", "age": "30-39", "y": 50.086611, "x": 14.436 }, "geometry": { "type": "Point", "coordinates": [ 14.436443, 50.086611 ] } },
{ "type": "Feature", "properties": { "ID": 997, "question": 4, "user_id": "j5qrr9hji", "comment_CZ": null, "comment_EN": null, "gender": "female", "age": "30-39", "y": 50.090266, "x": 14.437 }, "geometry": { "type": "Point", "coordinates": [ 14.437269, 50.090266 ] } },
{ "type": "Feature", "properties": { "ID": 998, "question": 4, "user_id": "j5qrr9hji", "comment_CZ": null, "comment_EN": null, "gender": "female", "age": "30-39", "y": 50.080608, "x": 14.428 }, "geometry": { "type": "Point", "coordinates": [ 14.428246, 50.080608 ] } },
{ "type": "Feature", "properties": { "ID": 999, "question": 7, "user_id": "j5qrr9hji", "comment_CZ": null, "comment_EN": null, "gender": "female", "age": "30-39", "y": 50.092517, "x": 14.427 }, "geometry": { "type": "Point", "coordinates": [ 14.427409, 50.092517 ] } },
{ "type": "Feature", "properties": { "ID": 1000, "question": 1, "user_id": "l3pjjvstk", "comment_CZ": null, "comment_EN": null, "gender": "female", "age": "0-19", "y": 50.082486, "x": 14.396 }, "geometry": { "type": "Point", "coordinates": [ 14.395871, 50.082486 ] } },
{ "type": "Feature", "properties": { "ID": 1001, "question": 1, "user_id": "l3pjjvstk", "comment_CZ": null, "comment_EN": null, "gender": "female", "age": "0-19", "y": 50.081481, "x": 14.401 }, "geometry": { "type": "Point", "coordinates": [ 14.401042, 50.081481 ] } },
{ "type": "Feature", "properties": { "ID": 1002, "question": 1, "user_id": "l3pjjvstk", "comment_CZ": null, "comment_EN": null, "gender": "female", "age": "0-19", "y": 50.093199, "x": 14.402 }, "geometry": { "type": "Point", "coordinates": [ 14.402394, 50.093199 ] } },
{ "type": "Feature", "properties": { "ID": 1003, "question": 1, "user_id": "l3pjjvstk", "comment_CZ": null, "comment_EN": null, "gender": "female", "age": "0-19", "y": 50.091913, "x": 14.401 }, "geometry": { "type": "Point", "coordinates": [ 14.400759, 50.091913 ] } },
{ "type": "Feature", "properties": { "ID": 1004, "question": 1, "user_id": "l3pjjvstk", "comment_CZ": null, "comment_EN": null, "gender": "female", "age": "0-19", "y": 50.09128, "x": 14.396 }, "geometry": { "type": "Point", "coordinates": [ 14.395523, 50.09128 ] } },
{ "type": "Feature", "properties": { "ID": 1005, "question": 1, "user_id": "l3pjjvstk", "comment_CZ": null, "comment_EN": null, "gender": "female", "age": "0-19", "y": 50.09428, "x": 14.408 }, "geometry": { "type": "Point", "coordinates": [ 14.408441, 50.09428 ] } },
{ "type": "Feature", "properties": { "ID": 1006, "question": 1, "user_id": "l3pjjvstk", "comment_CZ": null, "comment_EN": null, "gender": "female", "age": "0-19", "y": 50.089011, "x": 14.409 }, "geometry": { "type": "Point", "coordinates": [ 14.408686, 50.089011 ] } },
{ "type": "Feature", "properties": { "ID": 1007, "question": 1, "user_id": "l3pjjvstk", "comment_CZ": null, "comment_EN": null, "gender": "female", "age": "0-19", "y": 50.083528, "x": 14.407 }, "geometry": { "type": "Point", "coordinates": [ 14.407393, 50.083528 ] } },
{ "type": "Feature", "properties": { "ID": 1008, "question": 1, "user_id": "l3pjjvstk", "comment_CZ": null, "comment_EN": null, "gender": "female", "age": "0-19", "y": 50.082255, "x": 14.41 }, "geometry": { "type": "Point", "coordinates": [ 14.410136, 50.082255 ] } },
{ "type": "Feature", "properties": { "ID": 1009, "question": 1, "user_id": "l3pjjvstk", "comment_CZ": null, "comment_EN": null, "gender": "female", "age": "0-19", "y": 50.082137, "x": 14.424 }, "geometry": { "type": "Point", "coordinates": [ 14.423804, 50.082137 ] } },
{ "type": "Feature", "properties": { "ID": 1010, "question": 1, "user_id": "l3pjjvstk", "comment_CZ": null, "comment_EN": null, "gender": "female", "age": "0-19", "y": 50.089545, "x": 14.411 }, "geometry": { "type": "Point", "coordinates": [ 14.411064, 50.089545 ] } },
{ "type": "Feature", "properties": { "ID": 1011, "question": 2, "user_id": "l3pjjvstk", "comment_CZ": null, "comment_EN": null, "gender": "female", "age": "0-19", "y": 50.082403, "x": 14.396 }, "geometry": { "type": "Point", "coordinates": [ 14.396214, 50.082403 ] } },
{ "type": "Feature", "properties": { "ID": 1012, "question": 2, "user_id": "l3pjjvstk", "comment_CZ": null, "comment_EN": null, "gender": "female", "age": "0-19", "y": 50.09311, "x": 14.403 }, "geometry": { "type": "Point", "coordinates": [ 14.402561, 50.09311 ] } },
{ "type": "Feature", "properties": { "ID": 1013, "question": 2, "user_id": "l3pjjvstk", "comment_CZ": null, "comment_EN": null, "gender": "female", "age": "0-19", "y": 50.08344, "x": 14.408 }, "geometry": { "type": "Point", "coordinates": [ 14.407539, 50.08344 ] } },
{ "type": "Feature", "properties": { "ID": 1014, "question": 2, "user_id": "l3pjjvstk", "comment_CZ": null, "comment_EN": null, "gender": "female", "age": "0-19", "y": 50.083781, "x": 14.408 }, "geometry": { "type": "Point", "coordinates": [ 14.408499, 50.083781 ] } },
{ "type": "Feature", "properties": { "ID": 1015, "question": 2, "user_id": "l3pjjvstk", "comment_CZ": null, "comment_EN": null, "gender": "female", "age": "0-19", "y": 50.086547, "x": 14.411 }, "geometry": { "type": "Point", "coordinates": [ 14.410988, 50.086547 ] } },
{ "type": "Feature", "properties": { "ID": 1016, "question": 2, "user_id": "l3pjjvstk", "comment_CZ": null, "comment_EN": null, "gender": "female", "age": "0-19", "y": 50.087703, "x": 14.421 }, "geometry": { "type": "Point", "coordinates": [ 14.421079, 50.087703 ] } },
{ "type": "Feature", "properties": { "ID": 1017, "question": 2, "user_id": "l3pjjvstk", "comment_CZ": null, "comment_EN": null, "gender": "female", "age": "0-19", "y": 50.08963, "x": 14.417 }, "geometry": { "type": "Point", "coordinates": [ 14.417339, 50.08963 ] } },
{ "type": "Feature", "properties": { "ID": 1018, "question": 2, "user_id": "l3pjjvstk", "comment_CZ": null, "comment_EN": null, "gender": "female", "age": "0-19", "y": 50.08776, "x": 14.419 }, "geometry": { "type": "Point", "coordinates": [ 14.419425, 50.08776 ] } },
{ "type": "Feature", "properties": { "ID": 1019, "question": 2, "user_id": "l3pjjvstk", "comment_CZ": null, "comment_EN": null, "gender": "female", "age": "0-19", "y": 50.092224, "x": 14.424 }, "geometry": { "type": "Point", "coordinates": [ 14.423946, 50.092224 ] } },
{ "type": "Feature", "properties": { "ID": 1020, "question": 2, "user_id": "l3pjjvstk", "comment_CZ": null, "comment_EN": null, "gender": "female", "age": "0-19", "y": 50.0789, "x": 14.431 }, "geometry": { "type": "Point", "coordinates": [ 14.430804, 50.0789 ] } },
{ "type": "Feature", "properties": { "ID": 1021, "question": 3, "user_id": "l3pjjvstk", "comment_CZ": null, "comment_EN": null, "gender": "female", "age": "0-19", "y": 50.081352, "x": 14.407 }, "geometry": { "type": "Point", "coordinates": [ 14.406816, 50.081352 ] } },
{ "type": "Feature", "properties": { "ID": 1022, "question": 3, "user_id": "l3pjjvstk", "comment_CZ": null, "comment_EN": null, "gender": "female", "age": "0-19", "y": 50.082915, "x": 14.408 }, "geometry": { "type": "Point", "coordinates": [ 14.407941, 50.082915 ] } },
{ "type": "Feature", "properties": { "ID": 1023, "question": 3, "user_id": "l3pjjvstk", "comment_CZ": "nejkráenější dům v Praze co leží skladem", "comment_EN": "The shortest house in Prague in stock", "gender": "female", "age": "0-19", "y": 50.092188, "x": 14.411 }, "geometry": { "type": "Point", "coordinates": [ 14.410994, 50.092188 ] } },
{ "type": "Feature", "properties": { "ID": 1024, "question": 3, "user_id": "l3pjjvstk", "comment_CZ": "zanedbaný park", "comment_EN": "neglected park", "gender": "female", "age": "0-19", "y": 50.083736, "x": 14.434 }, "geometry": { "type": "Point", "coordinates": [ 14.433761, 50.083736 ] } },
{ "type": "Feature", "properties": { "ID": 1025, "question": 4, "user_id": "l3pjjvstk", "comment_CZ": null, "comment_EN": null, "gender": "female", "age": "0-19", "y": 50.084658, "x": 14.434 }, "geometry": { "type": "Point", "coordinates": [ 14.434383, 50.084658 ] } },
{ "type": "Feature", "properties": { "ID": 1026, "question": 4, "user_id": "l3pjjvstk", "comment_CZ": "mladiství se napadají (doopravdy a stále, toto místo není novinkou)", "comment_EN": "teenagers assaulting each other (for real and all the time, this place is not new)", "gender": "female", "age": "0-19", "y": 50.093034, "x": 14.43 }, "geometry": { "type": "Point", "coordinates": [ 14.429877, 50.093034 ] } },
{ "type": "Feature", "properties": { "ID": 1027, "question": 4, "user_id": "l3pjjvstk", "comment_CZ": null, "comment_EN": null, "gender": "female", "age": "0-19", "y": 50.087977, "x": 14.435 }, "geometry": { "type": "Point", "coordinates": [ 14.434512, 50.087977 ] } },
{ "type": "Feature", "properties": { "ID": 1028, "question": 7, "user_id": "l3pjjvstk", "comment_CZ": "václavské náměstí je celkově uživatelsky nepožitelný, není si kde sednout", "comment_EN": "Wenceslas Square is generally unusable, there is nowhere to sit", "gender": "female", "age": "0-19", "y": 50.081305, "x": 14.428 }, "geometry": { "type": "Point", "coordinates": [ 14.42757, 50.081305 ] } },
{ "type": "Feature", "properties": { "ID": 1029, "question": 7, "user_id": "l3pjjvstk", "comment_CZ": null, "comment_EN": null, "gender": "female", "age": "0-19", "y": 50.083163, "x": 14.425 }, "geometry": { "type": "Point", "coordinates": [ 14.425027, 50.083163 ] } },
{ "type": "Feature", "properties": { "ID": 1030, "question": 1, "user_id": "9mlr6uqir", "comment_CZ": null, "comment_EN": null, "gender": "male", "age": "20-29", "y": 50.084684, "x": 14.418 }, "geometry": { "type": "Point", "coordinates": [ 14.417839, 50.084684 ] } },
{ "type": "Feature", "properties": { "ID": 1031, "question": 1, "user_id": "9mlr6uqir", "comment_CZ": null, "comment_EN": null, "gender": "male", "age": "20-29", "y": 50.089557, "x": 14.429 }, "geometry": { "type": "Point", "coordinates": [ 14.429469, 50.089557 ] } },
{ "type": "Feature", "properties": { "ID": 1032, "question": 1, "user_id": "9mlr6uqir", "comment_CZ": null, "comment_EN": null, "gender": "male", "age": "20-29", "y": 50.082894, "x": 14.426 }, "geometry": { "type": "Point", "coordinates": [ 14.425735, 50.082894 ] } },
{ "type": "Feature", "properties": { "ID": 1033, "question": 1, "user_id": "9mlr6uqir", "comment_CZ": null, "comment_EN": null, "gender": "male", "age": "20-29", "y": 50.085041, "x": 14.408 }, "geometry": { "type": "Point", "coordinates": [ 14.408269, 50.085041 ] } },
{ "type": "Feature", "properties": { "ID": 1034, "question": 1, "user_id": "9mlr6uqir", "comment_CZ": null, "comment_EN": null, "gender": "male", "age": "20-29", "y": 50.090356, "x": 14.4 }, "geometry": { "type": "Point", "coordinates": [ 14.400072, 50.090356 ] } },
{ "type": "Feature", "properties": { "ID": 1035, "question": 2, "user_id": "9mlr6uqir", "comment_CZ": null, "comment_EN": null, "gender": "male", "age": "20-29", "y": 50.088952, "x": 14.397 }, "geometry": { "type": "Point", "coordinates": [ 14.397454, 50.088952 ] } },
{ "type": "Feature", "properties": { "ID": 1036, "question": 2, "user_id": "9mlr6uqir", "comment_CZ": null, "comment_EN": null, "gender": "male", "age": "20-29", "y": 50.08785, "x": 14.418 }, "geometry": { "type": "Point", "coordinates": [ 14.418483, 50.08785 ] } },
{ "type": "Feature", "properties": { "ID": 1037, "question": 2, "user_id": "9mlr6uqir", "comment_CZ": null, "comment_EN": null, "gender": "male", "age": "20-29", "y": 50.082178, "x": 14.414 }, "geometry": { "type": "Point", "coordinates": [ 14.414492, 50.082178 ] } },
{ "type": "Feature", "properties": { "ID": 1038, "question": 2, "user_id": "9mlr6uqir", "comment_CZ": null, "comment_EN": null, "gender": "male", "age": "20-29", "y": 50.084105, "x": 14.395 }, "geometry": { "type": "Point", "coordinates": [ 14.394665, 50.084105 ] } },
{ "type": "Feature", "properties": { "ID": 1039, "question": 2, "user_id": "9mlr6uqir", "comment_CZ": null, "comment_EN": null, "gender": "male", "age": "20-29", "y": 50.088346, "x": 14.424 }, "geometry": { "type": "Point", "coordinates": [ 14.424148, 50.088346 ] } },
{ "type": "Feature", "properties": { "ID": 1040, "question": 2, "user_id": "9mlr6uqir", "comment_CZ": null, "comment_EN": null, "gender": "male", "age": "20-29", "y": 50.08573, "x": 14.408 }, "geometry": { "type": "Point", "coordinates": [ 14.40784, 50.08573 ] } },
{ "type": "Feature", "properties": { "ID": 1041, "question": 2, "user_id": "9mlr6uqir", "comment_CZ": null, "comment_EN": null, "gender": "male", "age": "20-29", "y": 50.081241, "x": 14.426 }, "geometry": { "type": "Point", "coordinates": [ 14.425778, 50.081241 ] } },
{ "type": "Feature", "properties": { "ID": 1042, "question": 2, "user_id": "9mlr6uqir", "comment_CZ": null, "comment_EN": null, "gender": "male", "age": "20-29", "y": 50.092063, "x": 14.395 }, "geometry": { "type": "Point", "coordinates": [ 14.395008, 50.092063 ] } },
{ "type": "Feature", "properties": { "ID": 1043, "question": 2, "user_id": "9mlr6uqir", "comment_CZ": null, "comment_EN": null, "gender": "male", "age": "20-29", "y": 50.089805, "x": 14.394 }, "geometry": { "type": "Point", "coordinates": [ 14.393764, 50.089805 ] } },
{ "type": "Feature", "properties": { "ID": 1044, "question": 3, "user_id": "9mlr6uqir", "comment_CZ": null, "comment_EN": null, "gender": "male", "age": "20-29", "y": 50.090328, "x": 14.437 }, "geometry": { "type": "Point", "coordinates": [ 14.436679, 50.090328 ] } },
{ "type": "Feature", "properties": { "ID": 1045, "question": 3, "user_id": "9mlr6uqir", "comment_CZ": null, "comment_EN": null, "gender": "male", "age": "20-29", "y": 50.090934, "x": 14.402 }, "geometry": { "type": "Point", "coordinates": [ 14.402046, 50.090934 ] } },
{ "type": "Feature", "properties": { "ID": 1046, "question": 3, "user_id": "9mlr6uqir", "comment_CZ": "Tam nema byt parkoviste ale pekne namesti", "comment_EN": "It's not a parking lot, it's a nice square.", "gender": "male", "age": "20-29", "y": 50.090025, "x": 14.406 }, "geometry": { "type": "Point", "coordinates": [ 14.405651, 50.090025 ] } },
{ "type": "Feature", "properties": { "ID": 1047, "question": 3, "user_id": "9mlr6uqir", "comment_CZ": "Zmizel historicky vyznamne podloubi", "comment_EN": "Historically significant arcade disappeared", "gender": "male", "age": "20-29", "y": 50.08193, "x": 14.418 }, "geometry": { "type": "Point", "coordinates": [ 14.418139, 50.08193 ] } },
{ "type": "Feature", "properties": { "ID": 1048, "question": 3, "user_id": "9mlr6uqir", "comment_CZ": null, "comment_EN": null, "gender": "male", "age": "20-29", "y": 50.083114, "x": 14.429 }, "geometry": { "type": "Point", "coordinates": [ 14.429169, 50.083114 ] } },
{ "type": "Feature", "properties": { "ID": 1049, "question": 3, "user_id": "9mlr6uqir", "comment_CZ": null, "comment_EN": null, "gender": "male", "age": "20-29", "y": 50.088456, "x": 14.435 }, "geometry": { "type": "Point", "coordinates": [ 14.434962, 50.088456 ] } },
{ "type": "Feature", "properties": { "ID": 1050, "question": 3, "user_id": "9mlr6uqir", "comment_CZ": null, "comment_EN": null, "gender": "male", "age": "20-29", "y": 50.092834, "x": 14.421 }, "geometry": { "type": "Point", "coordinates": [ 14.421186, 50.092834 ] } },
{ "type": "Feature", "properties": { "ID": 1051, "question": 3, "user_id": "9mlr6uqir", "comment_CZ": null, "comment_EN": null, "gender": "male", "age": "20-29", "y": 50.091939, "x": 14.412 }, "geometry": { "type": "Point", "coordinates": [ 14.41196, 50.091939 ] } },
{ "type": "Feature", "properties": { "ID": 1052, "question": 4, "user_id": "9mlr6uqir", "comment_CZ": null, "comment_EN": null, "gender": "male", "age": "20-29", "y": 50.083527, "x": 14.434 }, "geometry": { "type": "Point", "coordinates": [ 14.434147, 50.083527 ] } },
{ "type": "Feature", "properties": { "ID": 1053, "question": 4, "user_id": "9mlr6uqir", "comment_CZ": null, "comment_EN": null, "gender": "male", "age": "20-29", "y": 50.084904, "x": 14.424 }, "geometry": { "type": "Point", "coordinates": [ 14.423547, 50.084904 ] } },
{ "type": "Feature", "properties": { "ID": 1054, "question": 4, "user_id": "9mlr6uqir", "comment_CZ": null, "comment_EN": null, "gender": "male", "age": "20-29", "y": 50.079837, "x": 14.427 }, "geometry": { "type": "Point", "coordinates": [ 14.427495, 50.079837 ] } },
{ "type": "Feature", "properties": { "ID": 1055, "question": 4, "user_id": "9mlr6uqir", "comment_CZ": null, "comment_EN": null, "gender": "male", "age": "20-29", "y": 50.079727, "x": 14.43 }, "geometry": { "type": "Point", "coordinates": [ 14.430199, 50.079727 ] } },
{ "type": "Feature", "properties": { "ID": 1056, "question": 4, "user_id": "9mlr6uqir", "comment_CZ": null, "comment_EN": null, "gender": "male", "age": "20-29", "y": 50.084876, "x": 14.435 }, "geometry": { "type": "Point", "coordinates": [ 14.434576, 50.084876 ] } },
{ "type": "Feature", "properties": { "ID": 1057, "question": 4, "user_id": "9mlr6uqir", "comment_CZ": null, "comment_EN": null, "gender": "male", "age": "20-29", "y": 50.082398, "x": 14.433 }, "geometry": { "type": "Point", "coordinates": [ 14.432902, 50.082398 ] } },
{ "type": "Feature", "properties": { "ID": 1058, "question": 4, "user_id": "9mlr6uqir", "comment_CZ": null, "comment_EN": null, "gender": "male", "age": "20-29", "y": 50.092916, "x": 14.43 }, "geometry": { "type": "Point", "coordinates": [ 14.429555, 50.092916 ] } },
{ "type": "Feature", "properties": { "ID": 1059, "question": 4, "user_id": "9mlr6uqir", "comment_CZ": null, "comment_EN": null, "gender": "male", "age": "20-29", "y": 50.087878, "x": 14.433 }, "geometry": { "type": "Point", "coordinates": [ 14.432988, 50.087878 ] } },
{ "type": "Feature", "properties": { "ID": 1060, "question": 4, "user_id": "9mlr6uqir", "comment_CZ": null, "comment_EN": null, "gender": "male", "age": "20-29", "y": 50.090741, "x": 14.402 }, "geometry": { "type": "Point", "coordinates": [ 14.401767, 50.090741 ] } },
{ "type": "Feature", "properties": { "ID": 1061, "question": 4, "user_id": "9mlr6uqir", "comment_CZ": null, "comment_EN": null, "gender": "male", "age": "20-29", "y": 50.090259, "x": 14.398 }, "geometry": { "type": "Point", "coordinates": [ 14.398087, 50.090259 ] } },
{ "type": "Feature", "properties": { "ID": 1062, "question": 4, "user_id": "9mlr6uqir", "comment_CZ": null, "comment_EN": null, "gender": "male", "age": "20-29", "y": 50.091787, "x": 14.406 }, "geometry": { "type": "Point", "coordinates": [ 14.405769, 50.091787 ] } },
{ "type": "Feature", "properties": { "ID": 1063, "question": 4, "user_id": "9mlr6uqir", "comment_CZ": null, "comment_EN": null, "gender": "male", "age": "20-29", "y": 50.09112, "x": 14.399 }, "geometry": { "type": "Point", "coordinates": [ 14.398699, 50.09112 ] } },
{ "type": "Feature", "properties": { "ID": 1064, "question": 4, "user_id": "9mlr6uqir", "comment_CZ": null, "comment_EN": null, "gender": "male", "age": "20-29", "y": 50.093963, "x": 14.405 }, "geometry": { "type": "Point", "coordinates": [ 14.405061, 50.093963 ] } },
{ "type": "Feature", "properties": { "ID": 1065, "question": 4, "user_id": "9mlr6uqir", "comment_CZ": null, "comment_EN": null, "gender": "male", "age": "20-29", "y": 50.091533, "x": 14.413 }, "geometry": { "type": "Point", "coordinates": [ 14.41255, 50.091533 ] } },
{ "type": "Feature", "properties": { "ID": 1066, "question": 4, "user_id": "9mlr6uqir", "comment_CZ": null, "comment_EN": null, "gender": "male", "age": "20-29", "y": 50.091588, "x": 14.411 }, "geometry": { "type": "Point", "coordinates": [ 14.411219, 50.091588 ] } },
{ "type": "Feature", "properties": { "ID": 1067, "question": 5, "user_id": "9mlr6uqir", "comment_CZ": "Bez aut by to bylo pro vsechny bezpecnejsi", "comment_EN": "Without cars, it would be safer for everyone.", "gender": "male", "age": "20-29", "y": 50.086095, "x": 14.414 }, "geometry": { "type": "Point", "coordinates": [ 14.414277, 50.086095 ] } },
{ "type": "Feature", "properties": { "ID": 1068, "question": 5, "user_id": "9mlr6uqir", "comment_CZ": "Neprijemna krizovatka, kde nikdo nemysli na cyklisty", "comment_EN": "Unpleasant intersection where nobody thinks about cyclists", "gender": "male", "age": "20-29", "y": 50.090039, "x": 14.41 }, "geometry": { "type": "Point", "coordinates": [ 14.4102, 50.090039 ] } },
{ "type": "Feature", "properties": { "ID": 1069, "question": 5, "user_id": "9mlr6uqir", "comment_CZ": "Auta touto krizovatkou projizdi bezohledne", "comment_EN": "Cars drive recklessly through this intersection.", "gender": "male", "age": "20-29", "y": 50.087162, "x": 14.428 }, "geometry": { "type": "Point", "coordinates": [ 14.428375, 50.087162 ] } },
{ "type": "Feature", "properties": { "ID": 1070, "question": 5, "user_id": "9mlr6uqir", "comment_CZ": "Mohl by bys pesi/cyklo bulvar ale slouzi pro tranzit aut", "comment_EN": "Could be a pesi/cyclo boulevard but used for car transit", "gender": "male", "age": "20-29", "y": 50.089826, "x": 14.434 }, "geometry": { "type": "Point", "coordinates": [ 14.434125, 50.089826 ] } },
{ "type": "Feature", "properties": { "ID": 1071, "question": 5, "user_id": "9mlr6uqir", "comment_CZ": null, "comment_EN": null, "gender": "male", "age": "20-29", "y": 50.088421, "x": 14.432 }, "geometry": { "type": "Point", "coordinates": [ 14.432462, 50.088421 ] } },
{ "type": "Feature", "properties": { "ID": 1072, "question": 5, "user_id": "9mlr6uqir", "comment_CZ": "nevyzpytatelni ridici", "comment_EN": "erratic drivers", "gender": "male", "age": "20-29", "y": 50.090507, "x": 14.415 }, "geometry": { "type": "Point", "coordinates": [ 14.415146, 50.090507 ] } },
{ "type": "Feature", "properties": { "ID": 1073, "question": 5, "user_id": "9mlr6uqir", "comment_CZ": null, "comment_EN": null, "gender": "male", "age": "20-29", "y": 50.088621, "x": 14.405 }, "geometry": { "type": "Point", "coordinates": [ 14.404804, 50.088621 ] } },
{ "type": "Feature", "properties": { "ID": 1074, "question": 5, "user_id": "9mlr6uqir", "comment_CZ": null, "comment_EN": null, "gender": "male", "age": "20-29", "y": 50.091574, "x": 14.41 }, "geometry": { "type": "Point", "coordinates": [ 14.409578, 50.091574 ] } },
{ "type": "Feature", "properties": { "ID": 1075, "question": 5, "user_id": "9mlr6uqir", "comment_CZ": null, "comment_EN": null, "gender": "male", "age": "20-29", "y": 50.091209, "x": 14.41 }, "geometry": { "type": "Point", "coordinates": [ 14.4099, 50.091209 ] } },
{ "type": "Feature", "properties": { "ID": 1076, "question": 5, "user_id": "9mlr6uqir", "comment_CZ": null, "comment_EN": null, "gender": "male", "age": "20-29", "y": 50.092775, "x": 14.427 }, "geometry": { "type": "Point", "coordinates": [ 14.427318, 50.092775 ] } },
{ "type": "Feature", "properties": { "ID": 1077, "question": 5, "user_id": "9mlr6uqir", "comment_CZ": null, "comment_EN": null, "gender": "male", "age": "20-29", "y": 50.079417, "x": 14.43 }, "geometry": { "type": "Point", "coordinates": [ 14.430091, 50.079417 ] } },
{ "type": "Feature", "properties": { "ID": 1078, "question": 5, "user_id": "9mlr6uqir", "comment_CZ": null, "comment_EN": null, "gender": "male", "age": "20-29", "y": 50.077186, "x": 14.429 }, "geometry": { "type": "Point", "coordinates": [ 14.42933, 50.077186 ] } },
{ "type": "Feature", "properties": { "ID": 1079, "question": 5, "user_id": "9mlr6uqir", "comment_CZ": "Narocne pro chodce prejit krizovatku, moc blokuji auta", "comment_EN": "Hard for pedestrians to cross the intersection, too many blocking cars.", "gender": "male", "age": "20-29", "y": 50.0814, "x": 14.413 }, "geometry": { "type": "Point", "coordinates": [ 14.413054, 50.0814 ] } },
{ "type": "Feature", "properties": { "ID": 1080, "question": 5, "user_id": "9mlr6uqir", "comment_CZ": null, "comment_EN": null, "gender": "male", "age": "20-29", "y": 50.084133, "x": 14.413 }, "geometry": { "type": "Point", "coordinates": [ 14.413333, 50.084133 ] } },
{ "type": "Feature", "properties": { "ID": 1081, "question": 6, "user_id": "9mlr6uqir", "comment_CZ": "Nema byt parkoviste", "comment_EN": "There is no parking", "gender": "male", "age": "20-29", "y": 50.089877, "x": 14.405 }, "geometry": { "type": "Point", "coordinates": [ 14.405136, 50.089877 ] } },
{ "type": "Feature", "properties": { "ID": 1082, "question": 6, "user_id": "9mlr6uqir", "comment_CZ": "Nema byt parkoviste", "comment_EN": "There is no parking", "gender": "male", "age": "20-29", "y": 50.088129, "x": 14.402 }, "geometry": { "type": "Point", "coordinates": [ 14.402497, 50.088129 ] } },
{ "type": "Feature", "properties": { "ID": 1083, "question": 6, "user_id": "9mlr6uqir", "comment_CZ": "Tady auta nemaji co delat", "comment_EN": "There's nothing for cars to do here.", "gender": "male", "age": "20-29", "y": 50.08733, "x": 14.406 }, "geometry": { "type": "Point", "coordinates": [ 14.405989, 50.08733 ] } },
{ "type": "Feature", "properties": { "ID": 1084, "question": 6, "user_id": "9mlr6uqir", "comment_CZ": "Mohlo by byt pekne zive namesticko", "comment_EN": "It could be a nice living place", "gender": "male", "age": "20-29", "y": 50.087021, "x": 14.407 }, "geometry": { "type": "Point", "coordinates": [ 14.407303, 50.087021 ] } },
{ "type": "Feature", "properties": { "ID": 1085, "question": 6, "user_id": "9mlr6uqir", "comment_CZ": "Auta nici charakter namesti", "comment_EN": "Cars out of character in the street", "gender": "male", "age": "20-29", "y": 50.084116, "x": 14.417 }, "geometry": { "type": "Point", "coordinates": [ 14.416804, 50.084116 ] } },
{ "type": "Feature", "properties": { "ID": 1086, "question": 8, "user_id": "9mlr6uqir", "comment_CZ": null, "comment_EN": null, "gender": "male", "age": "20-29", "y": 50.087251, "x": 14.406 }, "geometry": { "type": "Point", "coordinates": [ 14.406472, 50.087251 ] } },
{ "type": "Feature", "properties": { "ID": 1087, "question": 8, "user_id": "9mlr6uqir", "comment_CZ": null, "comment_EN": null, "gender": "male", "age": "20-29", "y": 50.08658, "x": 14.409 }, "geometry": { "type": "Point", "coordinates": [ 14.408623, 50.08658 ] } },
{ "type": "Feature", "properties": { "ID": 1088, "question": 8, "user_id": "9mlr6uqir", "comment_CZ": null, "comment_EN": null, "gender": "male", "age": "20-29", "y": 50.0852, "x": 14.409 }, "geometry": { "type": "Point", "coordinates": [ 14.408505, 50.0852 ] } },
{ "type": "Feature", "properties": { "ID": 1089, "question": 8, "user_id": "9mlr6uqir", "comment_CZ": null, "comment_EN": null, "gender": "male", "age": "20-29", "y": 50.083816, "x": 14.408 }, "geometry": { "type": "Point", "coordinates": [ 14.408033, 50.083816 ] } },
{ "type": "Feature", "properties": { "ID": 1090, "question": 8, "user_id": "9mlr6uqir", "comment_CZ": null, "comment_EN": null, "gender": "male", "age": "20-29", "y": 50.076105, "x": 14.414 }, "geometry": { "type": "Point", "coordinates": [ 14.413612, 50.076105 ] } },
{ "type": "Feature", "properties": { "ID": 1091, "question": 8, "user_id": "9mlr6uqir", "comment_CZ": null, "comment_EN": null, "gender": "male", "age": "20-29", "y": 50.087141, "x": 14.417 }, "geometry": { "type": "Point", "coordinates": [ 14.417324, 50.087141 ] } },
{ "type": "Feature", "properties": { "ID": 1092, "question": 1, "user_id": "vx1q6xufg", "comment_CZ": "Zde bydlím", "comment_EN": "I live here", "gender": "male", "age": "30-39", "y": 50.083678, "x": 14.423 }, "geometry": { "type": "Point", "coordinates": [ 14.42256, 50.083678 ] } },
{ "type": "Feature", "properties": { "ID": 1093, "question": 2, "user_id": "vx1q6xufg", "comment_CZ": null, "comment_EN": null, "gender": "male", "age": "30-39", "y": 50.081875, "x": 14.41 }, "geometry": { "type": "Point", "coordinates": [ 14.409921, 50.081875 ] } },
{ "type": "Feature", "properties": { "ID": 1094, "question": 2, "user_id": "vx1q6xufg", "comment_CZ": null, "comment_EN": null, "gender": "male", "age": "30-39", "y": 50.078336, "x": 14.413 }, "geometry": { "type": "Point", "coordinates": [ 14.413097, 50.078336 ] } },
{ "type": "Feature", "properties": { "ID": 1095, "question": 2, "user_id": "vx1q6xufg", "comment_CZ": null, "comment_EN": null, "gender": "male", "age": "30-39", "y": 50.089826, "x": 14.407 }, "geometry": { "type": "Point", "coordinates": [ 14.406788, 50.089826 ] } },
{ "type": "Feature", "properties": { "ID": 1096, "question": 2, "user_id": "vx1q6xufg", "comment_CZ": null, "comment_EN": null, "gender": "male", "age": "30-39", "y": 50.091478, "x": 14.406 }, "geometry": { "type": "Point", "coordinates": [ 14.405941, 50.091478 ] } },
{ "type": "Feature", "properties": { "ID": 1097, "question": 3, "user_id": "vx1q6xufg", "comment_CZ": null, "comment_EN": null, "gender": "male", "age": "30-39", "y": 50.083871, "x": 14.434 }, "geometry": { "type": "Point", "coordinates": [ 14.433632, 50.083871 ] } },
{ "type": "Feature", "properties": { "ID": 1098, "question": 3, "user_id": "vx1q6xufg", "comment_CZ": null, "comment_EN": null, "gender": "male", "age": "30-39", "y": 50.086363, "x": 14.436 }, "geometry": { "type": "Point", "coordinates": [ 14.435692, 50.086363 ] } },
{ "type": "Feature", "properties": { "ID": 1099, "question": 3, "user_id": "vx1q6xufg", "comment_CZ": null, "comment_EN": null, "gender": "male", "age": "30-39", "y": 50.081076, "x": 14.428 }, "geometry": { "type": "Point", "coordinates": [ 14.427967, 50.081076 ] } },
{ "type": "Feature", "properties": { "ID": 1100, "question": 3, "user_id": "vx1q6xufg", "comment_CZ": null, "comment_EN": null, "gender": "male", "age": "30-39", "y": 50.085486, "x": 14.414 }, "geometry": { "type": "Point", "coordinates": [ 14.41424, 50.085486 ] } },
{ "type": "Feature", "properties": { "ID": 1101, "question": 3, "user_id": "vx1q6xufg", "comment_CZ": null, "comment_EN": null, "gender": "male", "age": "30-39", "y": 50.084074, "x": 14.422 }, "geometry": { "type": "Point", "coordinates": [ 14.421921, 50.084074 ] } },
{ "type": "Feature", "properties": { "ID": 1102, "question": 3, "user_id": "vx1q6xufg", "comment_CZ": null, "comment_EN": null, "gender": "male", "age": "30-39", "y": 50.08469, "x": 14.421 }, "geometry": { "type": "Point", "coordinates": [ 14.420891, 50.08469 ] } },
{ "type": "Feature", "properties": { "ID": 1103, "question": 3, "user_id": "vx1q6xufg", "comment_CZ": null, "comment_EN": null, "gender": "male", "age": "30-39", "y": 50.090931, "x": 14.419 }, "geometry": { "type": "Point", "coordinates": [ 14.418746, 50.090931 ] } },
{ "type": "Feature", "properties": { "ID": 1104, "question": 4, "user_id": "vx1q6xufg", "comment_CZ": null, "comment_EN": null, "gender": "male", "age": "30-39", "y": 50.084105, "x": 14.434 }, "geometry": { "type": "Point", "coordinates": [ 14.433868, 50.084105 ] } },
{ "type": "Feature", "properties": { "ID": 1105, "question": 4, "user_id": "vx1q6xufg", "comment_CZ": null, "comment_EN": null, "gender": "male", "age": "30-39", "y": 50.086281, "x": 14.436 }, "geometry": { "type": "Point", "coordinates": [ 14.435542, 50.086281 ] } },
{ "type": "Feature", "properties": { "ID": 1106, "question": 5, "user_id": "vx1q6xufg", "comment_CZ": "všude kde je přechod pro chodce a není dodrženo parkování 5metrů od přechodu", "comment_EN": "Everywhere there is a pedestrian crossing and parking 5 meters from the crossing is not respected.", "gender": "male", "age": "30-39", "y": 50.082956, "x": 14.422 }, "geometry": { "type": "Point", "coordinates": [ 14.421948, 50.082956 ] } },
{ "type": "Feature", "properties": { "ID": 1107, "question": 6, "user_id": "vx1q6xufg", "comment_CZ": "Přes den zde parkují  především ,,dojížděči\". Přes noc zaparkujete bez problému.", "comment_EN": "During the day, it is mainly commuters who park here. You can park overnight without any problem.", "gender": "male", "age": "30-39", "y": 50.084422, "x": 14.421 }, "geometry": { "type": "Point", "coordinates": [ 14.421465, 50.084422 ] } },
{ "type": "Feature", "properties": { "ID": 1108, "question": 7, "user_id": "vx1q6xufg", "comment_CZ": null, "comment_EN": null, "gender": "male", "age": "30-39", "y": 50.083424, "x": 14.422 }, "geometry": { "type": "Point", "coordinates": [ 14.422259, 50.083424 ] } },
{ "type": "Feature", "properties": { "ID": 1109, "question": 7, "user_id": "vx1q6xufg", "comment_CZ": null, "comment_EN": null, "gender": "male", "age": "30-39", "y": 50.083926, "x": 14.423 }, "geometry": { "type": "Point", "coordinates": [ 14.423032, 50.083926 ] } },
{ "type": "Feature", "properties": { "ID": 1110, "question": 7, "user_id": "vx1q6xufg", "comment_CZ": null, "comment_EN": null, "gender": "male", "age": "30-39", "y": 50.082804, "x": 14.421 }, "geometry": { "type": "Point", "coordinates": [ 14.421347, 50.082804 ] } },
{ "type": "Feature", "properties": { "ID": 1111, "question": 7, "user_id": "vx1q6xufg", "comment_CZ": null, "comment_EN": null, "gender": "male", "age": "30-39", "y": 50.082604, "x": 14.42 }, "geometry": { "type": "Point", "coordinates": [ 14.420371, 50.082604 ] } },
{ "type": "Feature", "properties": { "ID": 1112, "question": 7, "user_id": "vx1q6xufg", "comment_CZ": null, "comment_EN": null, "gender": "male", "age": "30-39", "y": 50.082377, "x": 14.419 }, "geometry": { "type": "Point", "coordinates": [ 14.419223, 50.082377 ] } },
{ "type": "Feature", "properties": { "ID": 1113, "question": 7, "user_id": "vx1q6xufg", "comment_CZ": null, "comment_EN": null, "gender": "male", "age": "30-39", "y": 50.082061, "x": 14.418 }, "geometry": { "type": "Point", "coordinates": [ 14.418064, 50.082061 ] } },
{ "type": "Feature", "properties": { "ID": 1114, "question": 7, "user_id": "vx1q6xufg", "comment_CZ": null, "comment_EN": null, "gender": "male", "age": "30-39", "y": 50.081758, "x": 14.417 }, "geometry": { "type": "Point", "coordinates": [ 14.416863, 50.081758 ] } },
{ "type": "Feature", "properties": { "ID": 1115, "question": 7, "user_id": "vx1q6xufg", "comment_CZ": null, "comment_EN": null, "gender": "male", "age": "30-39", "y": 50.081503, "x": 14.416 }, "geometry": { "type": "Point", "coordinates": [ 14.415704, 50.081503 ] } },
{ "type": "Feature", "properties": { "ID": 1116, "question": 7, "user_id": "vx1q6xufg", "comment_CZ": null, "comment_EN": null, "gender": "male", "age": "30-39", "y": 50.081434, "x": 14.414 }, "geometry": { "type": "Point", "coordinates": [ 14.414459, 50.081434 ] } },
{ "type": "Feature", "properties": { "ID": 1117, "question": 7, "user_id": "vx1q6xufg", "comment_CZ": null, "comment_EN": null, "gender": "male", "age": "30-39", "y": 50.083706, "x": 14.423 }, "geometry": { "type": "Point", "coordinates": [ 14.422721, 50.083706 ] } },
{ "type": "Feature", "properties": { "ID": 1118, "question": 8, "user_id": "vx1q6xufg", "comment_CZ": null, "comment_EN": null, "gender": "male", "age": "30-39", "y": 50.083964, "x": 14.421 }, "geometry": { "type": "Point", "coordinates": [ 14.420854, 50.083964 ] } },
{ "type": "Feature", "properties": { "ID": 1119, "question": 1, "user_id": "uqua2in6h", "comment_CZ": "dobré, poměrně klidné místo pro posezení", "comment_EN": "A good, relatively quiet place to sit.", "gender": "male", "age": "20-29", "y": 50.082315, "x": 14.41 }, "geometry": { "type": "Point", "coordinates": [ 14.409792, 50.082315 ] } },
{ "type": "Feature", "properties": { "ID": 1120, "question": 2, "user_id": "uqua2in6h", "comment_CZ": null, "comment_EN": null, "gender": "male", "age": "20-29", "y": 50.087189, "x": 14.408 }, "geometry": { "type": "Point", "coordinates": [ 14.408183, 50.087189 ] } },
{ "type": "Feature", "properties": { "ID": 1121, "question": 2, "user_id": "uqua2in6h", "comment_CZ": "nově zrekonstruovaná Muzejní oáza", "comment_EN": "The newly renovated Museum Oasis", "gender": "male", "age": "20-29", "y": 50.079341, "x": 14.431 }, "geometry": { "type": "Point", "coordinates": [ 14.430521, 50.079341 ] } },
{ "type": "Feature", "properties": { "ID": 1122, "question": 3, "user_id": "uqua2in6h", "comment_CZ": "magistrála by potřeba zlidštit, měla by sloužit i jiné formě dopravě než IAD – např. cyklo", "comment_EN": "the arterial road should be humanized, it should serve other forms of transport than IAD - e.g. cycling", "gender": "male", "age": "20-29", "y": 50.080477, "x": 14.432 }, "geometry": { "type": "Point", "coordinates": [ 14.431765, 50.080477 ] } },
{ "type": "Feature", "properties": { "ID": 1123, "question": 3, "user_id": "uqua2in6h", "comment_CZ": "zanedbané nejednotné prostranství před hlavním nádražím", "comment_EN": "the unkempt, disjointed area in front of the main station", "gender": "male", "age": "20-29", "y": 50.083844, "x": 14.434 }, "geometry": { "type": "Point", "coordinates": [ 14.433804, 50.083844 ] } },
{ "type": "Feature", "properties": { "ID": 1124, "question": 3, "user_id": "uqua2in6h", "comment_CZ": "nyní nejde o náměstí, ale v podstatě o parkoviště. je třeba zde udělat prostor pro lidi.", "comment_EN": "now it's not a square but basically a parking lot. need to make space for people here.", "gender": "male", "age": "20-29", "y": 50.085537, "x": 14.43 }, "geometry": { "type": "Point", "coordinates": [ 14.429812, 50.085537 ] } },
{ "type": "Feature", "properties": { "ID": 1125, "question": 3, "user_id": "uqua2in6h", "comment_CZ": "betonový kaňon, který byl zachován rekonstrukcí v roce 2019. mohlo zde vzniknout stromořadí, širší chodníky, cykloobousměrka ap.", "comment_EN": "The concrete canyon, which was preserved by the 2019 renovation. there could have been a tree line, wider sidewalks, a bike lane, etc.", "gender": "male", "age": "20-29", "y": 50.080264, "x": 14.422 }, "geometry": { "type": "Point", "coordinates": [ 14.42241, 50.080264 ] } },
{ "type": "Feature", "properties": { "ID": 1126, "question": 3, "user_id": "uqua2in6h", "comment_CZ": "příliš rozlehlá křižovatka, moc aut, moc asfaltu, nepříjemné přechody. v opletalově by mohla vzniknout cyklostezka, stromořadí a širší chodníky", "comment_EN": "Too large an intersection, too many cars, too much asphalt, unpleasant crosswalks. a cycle path, tree lines and wider sidewalks could be created in Opletalov", "gender": "male", "age": "20-29", "y": 50.08604, "x": 14.434 }, "geometry": { "type": "Point", "coordinates": [ 14.43434, 50.08604 ] } },
{ "type": "Feature", "properties": { "ID": 1127, "question": 3, "user_id": "uqua2in6h", "comment_CZ": "velmi nepříjemná křižovatka nepřátelská k pěším a cyklistům", "comment_EN": "very unpleasant intersection unfriendly to pedestrians and cyclists", "gender": "male", "age": "20-29", "y": 50.086639, "x": 14.437 }, "geometry": { "type": "Point", "coordinates": [ 14.437087, 50.086639 ] } },
{ "type": "Feature", "properties": { "ID": 1128, "question": 4, "user_id": "uqua2in6h", "comment_CZ": "bezdomovci, dealeři", "comment_EN": "Homeless, dealers.", "gender": "male", "age": "20-29", "y": 50.083568, "x": 14.434 }, "geometry": { "type": "Point", "coordinates": [ 14.433696, 50.083568 ] } },
{ "type": "Feature", "properties": { "ID": 1129, "question": 5, "user_id": "uqua2in6h", "comment_CZ": "nebezpečné na kole, pěšky i autem", "comment_EN": "Dangerous by bike, on foot and by car.", "gender": "male", "age": "20-29", "y": 50.08668, "x": 14.437 }, "geometry": { "type": "Point", "coordinates": [ 14.436936, 50.08668 ] } },
{ "type": "Feature", "properties": { "ID": 1130, "question": 5, "user_id": "uqua2in6h", "comment_CZ": "zbytečně rozlehlá křižovatka. potřebuje snížení rychlosti, stromy, lepší průjezd cyklistů, méně asfaltu", "comment_EN": "Unnecessarily large intersection. Needs speed reduction, trees, better bike passage, less asphalt.", "gender": "male", "age": "20-29", "y": 50.087244, "x": 14.428 }, "geometry": { "type": "Point", "coordinates": [ 14.42831, 50.087244 ] } },
{ "type": "Feature", "properties": { "ID": 1131, "question": 5, "user_id": "uqua2in6h", "comment_CZ": "příliš rozlehlá křižovatka, moc aut, moc dlouhé přechody, nepříjemný průjezd na kole", "comment_EN": "Too big intersection, too many cars, too long crossings, uncomfortable for bicycles", "gender": "male", "age": "20-29", "y": 50.082384, "x": 14.419 }, "geometry": { "type": "Point", "coordinates": [ 14.419169, 50.082384 ] } },
{ "type": "Feature", "properties": { "ID": 1132, "question": 5, "user_id": "uqua2in6h", "comment_CZ": "pro pěší a cyklisty nepřátelská ulice", "comment_EN": "pedestrian and cyclist unfriendly street", "gender": "male", "age": "20-29", "y": 50.077826, "x": 14.429 }, "geometry": { "type": "Point", "coordinates": [ 14.429362, 50.077826 ] } },
{ "type": "Feature", "properties": { "ID": 1133, "question": 5, "user_id": "uqua2in6h", "comment_CZ": null, "comment_EN": null, "gender": "male", "age": "20-29", "y": 50.088415, "x": 14.438 }, "geometry": { "type": "Point", "coordinates": [ 14.437687, 50.088415 ] } },
{ "type": "Feature", "properties": { "ID": 1134, "question": 5, "user_id": "uqua2in6h", "comment_CZ": "tato ulice by si zasloužila plnohodnotnou cyklostezku, ne cyklopruhy", "comment_EN": "this street deserves a full-fledged cycle path, not cycle lanes", "gender": "male", "age": "20-29", "y": 50.088628, "x": 14.435 }, "geometry": { "type": "Point", "coordinates": [ 14.434887, 50.088628 ] } },
{ "type": "Feature", "properties": { "ID": 1135, "question": 6, "user_id": "uqua2in6h", "comment_CZ": "moc parkovacích míst", "comment_EN": "Too many parking spaces", "gender": "male", "age": "20-29", "y": 50.080718, "x": 14.422 }, "geometry": { "type": "Point", "coordinates": [ 14.422452, 50.080718 ] } },
{ "type": "Feature", "properties": { "ID": 1136, "question": 6, "user_id": "uqua2in6h", "comment_CZ": "moc parkovacích míst", "comment_EN": "Too many parking spaces", "gender": "male", "age": "20-29", "y": 50.088401, "x": 14.431 }, "geometry": { "type": "Point", "coordinates": [ 14.431422, 50.088401 ] } },
{ "type": "Feature", "properties": { "ID": 1137, "question": 6, "user_id": "uqua2in6h", "comment_CZ": "auta parkují v chodníku", "comment_EN": "cars park in the pavement", "gender": "male", "age": "20-29", "y": 50.080484, "x": 14.421 }, "geometry": { "type": "Point", "coordinates": [ 14.421122, 50.080484 ] } },
{ "type": "Feature", "properties": { "ID": 1138, "question": 6, "user_id": "uqua2in6h", "comment_CZ": "auta zde často parkují nevhodně, bez povolení", "comment_EN": "Cars often park inappropriately here, without permits", "gender": "male", "age": "20-29", "y": 50.086473, "x": 14.425 }, "geometry": { "type": "Point", "coordinates": [ 14.424706, 50.086473 ] } },
{ "type": "Feature", "properties": { "ID": 1139, "question": 6, "user_id": "uqua2in6h", "comment_CZ": "auta často parkují v už tak velmi úzkém cyklopruhu", "comment_EN": "cars often park in the already very narrow cycle lane", "gender": "male", "age": "20-29", "y": 50.087251, "x": 14.431 }, "geometry": { "type": "Point", "coordinates": [ 14.430692, 50.087251 ] } },
{ "type": "Feature", "properties": { "ID": 1140, "question": 6, "user_id": "uqua2in6h", "comment_CZ": null, "comment_EN": null, "gender": "male", "age": "20-29", "y": 50.080436, "x": 14.426 }, "geometry": { "type": "Point", "coordinates": [ 14.426293, 50.080436 ] } },
{ "type": "Feature", "properties": { "ID": 1141, "question": 7, "user_id": "uqua2in6h", "comment_CZ": "místo parkování", "comment_EN": "Place of parking", "gender": "male", "age": "20-29", "y": 50.08016, "x": 14.421 }, "geometry": { "type": "Point", "coordinates": [ 14.421122, 50.08016 ] } },
{ "type": "Feature", "properties": { "ID": 1142, "question": 7, "user_id": "uqua2in6h", "comment_CZ": "místo parkování", "comment_EN": "parking space", "gender": "male", "age": "20-29", "y": 50.080498, "x": 14.422 }, "geometry": { "type": "Point", "coordinates": [ 14.422367, 50.080498 ] } },
{ "type": "Feature", "properties": { "ID": 1143, "question": 7, "user_id": "uqua2in6h", "comment_CZ": "místo parkování", "comment_EN": "parking space", "gender": "male", "age": "20-29", "y": 50.08016, "x": 14.426 }, "geometry": { "type": "Point", "coordinates": [ 14.426143, 50.08016 ] } },
{ "type": "Feature", "properties": { "ID": 1144, "question": 7, "user_id": "uqua2in6h", "comment_CZ": "místo parkování", "comment_EN": "parking place", "gender": "male", "age": "20-29", "y": 50.085358, "x": 14.43 }, "geometry": { "type": "Point", "coordinates": [ 14.429587, 50.085358 ] } },
{ "type": "Feature", "properties": { "ID": 1145, "question": 7, "user_id": "uqua2in6h", "comment_CZ": "místo parkování", "comment_EN": "parking space", "gender": "male", "age": "20-29", "y": 50.085799, "x": 14.431 }, "geometry": { "type": "Point", "coordinates": [ 14.431486, 50.085799 ] } },
{ "type": "Feature", "properties": { "ID": 1146, "question": 7, "user_id": "uqua2in6h", "comment_CZ": null, "comment_EN": null, "gender": "male", "age": "20-29", "y": 50.087055, "x": 14.417 }, "geometry": { "type": "Point", "coordinates": [ 14.417415, 50.087055 ] } },
{ "type": "Feature", "properties": { "ID": 1147, "question": 7, "user_id": "uqua2in6h", "comment_CZ": "víc zeleně, méně parkování", "comment_EN": "more green space, less parking", "gender": "male", "age": "20-29", "y": 50.081386, "x": 14.43 }, "geometry": { "type": "Point", "coordinates": [ 14.429727, 50.081386 ] } },
{ "type": "Feature", "properties": { "ID": 1148, "question": 7, "user_id": "uqua2in6h", "comment_CZ": "vybudovat druhé stromořadí", "comment_EN": "Build a second tree line.", "gender": "male", "age": "20-29", "y": 50.082646, "x": 14.421 }, "geometry": { "type": "Point", "coordinates": [ 14.42065, 50.082646 ] } },
{ "type": "Feature", "properties": { "ID": 1149, "question": 3, "user_id": "i668jg1y2", "comment_CZ": "Nedá se zde dobře chodit. Úzký chodník, žádný přechod, uživatelsky nepohodlné.", "comment_EN": "It's not easy to walk here. Narrow sidewalk, no crosswalk, uncomfortable for the user.", "gender": "female", "age": "20-29", "y": 50.085746, "x": 14.414 }, "geometry": { "type": "Point", "coordinates": [ 14.414277, 50.085746 ] } },
{ "type": "Feature", "properties": { "ID": 1150, "question": 5, "user_id": "i668jg1y2", "comment_CZ": "Nepřijemné pro chodce. Úzký pás tramvajové zastávky, hrozí padání do silnice, často nepřiměřená jízda aut k povrchu vozovky.", "comment_EN": "Not acceptable for pedestrians. Narrow strip of tram stop, risk of falling into road, often inappropriate driving of cars to road surface.", "gender": "female", "age": "20-29", "y": 50.088691, "x": 14.416 }, "geometry": { "type": "Point", "coordinates": [ 14.415522, 50.088691 ] } },
{ "type": "Feature", "properties": { "ID": 1151, "question": 5, "user_id": "i668jg1y2", "comment_CZ": "Kvůli zaparkovaným vozidlům musí chodit chodci po krajnici, nepřijemné a nebezpečné.", "comment_EN": "Pedestrians having to walk on the verge due to parked vehicles, unpleasant and dangerous.", "gender": "female", "age": "20-29", "y": 50.089876, "x": 14.416 }, "geometry": { "type": "Point", "coordinates": [ 14.415972, 50.089876 ] } },
{ "type": "Feature", "properties": { "ID": 1152, "question": 6, "user_id": "i668jg1y2", "comment_CZ": "Zde se nedá projít kvůli zaparkovaným vozidlům, chodec musí po okraji silnice. Velmi nepřijemné a ohrožující.", "comment_EN": "You can't walk here because of parked vehicles, a pedestrian has to walk on the side of the road. Very unpleasant and threatening.", "gender": "female", "age": "20-29", "y": 50.089902, "x": 14.416 }, "geometry": { "type": "Point", "coordinates": [ 14.415951, 50.089902 ] } },
{ "type": "Feature", "properties": { "ID": 1153, "question": 1, "user_id": "jli1x4htv", "comment_CZ": null, "comment_EN": null, "gender": "male", "age": "20-29", "y": 50.082193, "x": 14.424 }, "geometry": { "type": "Point", "coordinates": [ 14.423718, 50.082193 ] } },
{ "type": "Feature", "properties": { "ID": 1154, "question": 1, "user_id": "jli1x4htv", "comment_CZ": null, "comment_EN": null, "gender": "male", "age": "20-29", "y": 50.093908, "x": 14.409 }, "geometry": { "type": "Point", "coordinates": [ 14.408526, 50.093908 ] } },
{ "type": "Feature", "properties": { "ID": 1155, "question": 1, "user_id": "jli1x4htv", "comment_CZ": null, "comment_EN": null, "gender": "male", "age": "20-29", "y": 50.091348, "x": 14.396 }, "geometry": { "type": "Point", "coordinates": [ 14.395695, 50.091348 ] } },
{ "type": "Feature", "properties": { "ID": 1156, "question": 1, "user_id": "jli1x4htv", "comment_CZ": null, "comment_EN": null, "gender": "male", "age": "20-29", "y": 50.081041, "x": 14.401 }, "geometry": { "type": "Point", "coordinates": [ 14.401102, 50.081041 ] } },
{ "type": "Feature", "properties": { "ID": 1157, "question": 2, "user_id": "jli1x4htv", "comment_CZ": null, "comment_EN": null, "gender": "male", "age": "20-29", "y": 50.082258, "x": 14.424 }, "geometry": { "type": "Point", "coordinates": [ 14.423804, 50.082258 ] } },
{ "type": "Feature", "properties": { "ID": 1158, "question": 2, "user_id": "jli1x4htv", "comment_CZ": null, "comment_EN": null, "gender": "male", "age": "20-29", "y": 50.077471, "x": 14.414 }, "geometry": { "type": "Point", "coordinates": [ 14.413869, 50.077471 ] } },
{ "type": "Feature", "properties": { "ID": 1159, "question": 3, "user_id": "jli1x4htv", "comment_CZ": null, "comment_EN": null, "gender": "male", "age": "20-29", "y": 50.083887, "x": 14.434 }, "geometry": { "type": "Point", "coordinates": [ 14.434276, 50.083887 ] } },
{ "type": "Feature", "properties": { "ID": 1160, "question": 3, "user_id": "jli1x4htv", "comment_CZ": null, "comment_EN": null, "gender": "male", "age": "20-29", "y": 50.080569, "x": 14.429 }, "geometry": { "type": "Point", "coordinates": [ 14.428654, 50.080569 ] } },
{ "type": "Feature", "properties": { "ID": 1161, "question": 3, "user_id": "jli1x4htv", "comment_CZ": null, "comment_EN": null, "gender": "male", "age": "20-29", "y": 50.089116, "x": 14.415 }, "geometry": { "type": "Point", "coordinates": [ 14.415058, 50.089116 ] } },
{ "type": "Feature", "properties": { "ID": 1162, "question": 3, "user_id": "jli1x4htv", "comment_CZ": null, "comment_EN": null, "gender": "male", "age": "20-29", "y": 50.0903, "x": 14.41 }, "geometry": { "type": "Point", "coordinates": [ 14.410101, 50.0903 ] } },
{ "type": "Feature", "properties": { "ID": 1163, "question": 4, "user_id": "jli1x4htv", "comment_CZ": null, "comment_EN": null, "gender": "male", "age": "20-29", "y": 50.083556, "x": 14.433 }, "geometry": { "type": "Point", "coordinates": [ 14.433439, 50.083556 ] } },
{ "type": "Feature", "properties": { "ID": 1164, "question": 5, "user_id": "jli1x4htv", "comment_CZ": null, "comment_EN": null, "gender": "male", "age": "20-29", "y": 50.079385, "x": 14.43 }, "geometry": { "type": "Point", "coordinates": [ 14.430435, 50.079385 ] } },
{ "type": "Feature", "properties": { "ID": 1165, "question": 5, "user_id": "jli1x4htv", "comment_CZ": null, "comment_EN": null, "gender": "male", "age": "20-29", "y": 50.085782, "x": 14.414 }, "geometry": { "type": "Point", "coordinates": [ 14.414221, 50.085782 ] } },
{ "type": "Feature", "properties": { "ID": 1166, "question": 7, "user_id": "jli1x4htv", "comment_CZ": null, "comment_EN": null, "gender": "male", "age": "20-29", "y": 50.089145, "x": 14.415 }, "geometry": { "type": "Point", "coordinates": [ 14.415123, 50.089145 ] } },
{ "type": "Feature", "properties": { "ID": 1167, "question": 1, "user_id": "j25dvtb9x", "comment_CZ": null, "comment_EN": null, "gender": "male", "age": "20-29", "y": 50.09322, "x": 14.424 }, "geometry": { "type": "Point", "coordinates": [ 14.423997, 50.09322 ] } },
{ "type": "Feature", "properties": { "ID": 1168, "question": 1, "user_id": "j25dvtb9x", "comment_CZ": null, "comment_EN": null, "gender": "male", "age": "20-29", "y": 50.090574, "x": 14.408 }, "geometry": { "type": "Point", "coordinates": [ 14.408232, 50.090574 ] } },
{ "type": "Feature", "properties": { "ID": 1169, "question": 1, "user_id": "j25dvtb9x", "comment_CZ": null, "comment_EN": null, "gender": "male", "age": "20-29", "y": 50.088843, "x": 14.409 }, "geometry": { "type": "Point", "coordinates": [ 14.409117, 50.088843 ] } },
{ "type": "Feature", "properties": { "ID": 1170, "question": 1, "user_id": "j25dvtb9x", "comment_CZ": null, "comment_EN": null, "gender": "male", "age": "20-29", "y": 50.084024, "x": 14.408 }, "geometry": { "type": "Point", "coordinates": [ 14.407866, 50.084024 ] } },
{ "type": "Feature", "properties": { "ID": 1171, "question": 1, "user_id": "j25dvtb9x", "comment_CZ": null, "comment_EN": null, "gender": "male", "age": "20-29", "y": 50.09245, "x": 14.403 }, "geometry": { "type": "Point", "coordinates": [ 14.403462, 50.09245 ] } },
{ "type": "Feature", "properties": { "ID": 1172, "question": 1, "user_id": "j25dvtb9x", "comment_CZ": null, "comment_EN": null, "gender": "male", "age": "20-29", "y": 50.093303, "x": 14.402 }, "geometry": { "type": "Point", "coordinates": [ 14.401531, 50.093303 ] } },
{ "type": "Feature", "properties": { "ID": 1173, "question": 1, "user_id": "j25dvtb9x", "comment_CZ": null, "comment_EN": null, "gender": "male", "age": "20-29", "y": 50.084745, "x": 14.398 }, "geometry": { "type": "Point", "coordinates": [ 14.39827, 50.084745 ] } },
{ "type": "Feature", "properties": { "ID": 1174, "question": 2, "user_id": "j25dvtb9x", "comment_CZ": null, "comment_EN": null, "gender": "male", "age": "20-29", "y": 50.092131, "x": 14.403 }, "geometry": { "type": "Point", "coordinates": [ 14.40257, 50.092131 ] } },
{ "type": "Feature", "properties": { "ID": 1175, "question": 2, "user_id": "j25dvtb9x", "comment_CZ": null, "comment_EN": null, "gender": "male", "age": "20-29", "y": 50.093303, "x": 14.403 }, "geometry": { "type": "Point", "coordinates": [ 14.402754, 50.093303 ] } },
{ "type": "Feature", "properties": { "ID": 1176, "question": 2, "user_id": "j25dvtb9x", "comment_CZ": null, "comment_EN": null, "gender": "male", "age": "20-29", "y": 50.090441, "x": 14.401 }, "geometry": { "type": "Point", "coordinates": [ 14.400651, 50.090441 ] } },
{ "type": "Feature", "properties": { "ID": 1177, "question": 2, "user_id": "j25dvtb9x", "comment_CZ": null, "comment_EN": null, "gender": "male", "age": "20-29", "y": 50.087629, "x": 14.421 }, "geometry": { "type": "Point", "coordinates": [ 14.421208, 50.087629 ] } },
{ "type": "Feature", "properties": { "ID": 1178, "question": 2, "user_id": "j25dvtb9x", "comment_CZ": null, "comment_EN": null, "gender": "male", "age": "20-29", "y": 50.086445, "x": 14.412 }, "geometry": { "type": "Point", "coordinates": [ 14.411767, 50.086445 ] } },
{ "type": "Feature", "properties": { "ID": 1179, "question": 2, "user_id": "j25dvtb9x", "comment_CZ": null, "comment_EN": null, "gender": "male", "age": "20-29", "y": 50.087262, "x": 14.428 }, "geometry": { "type": "Point", "coordinates": [ 14.42786, 50.087262 ] } },
{ "type": "Feature", "properties": { "ID": 1180, "question": 3, "user_id": "j25dvtb9x", "comment_CZ": null, "comment_EN": null, "gender": "male", "age": "20-29", "y": 50.083817, "x": 14.427 }, "geometry": { "type": "Point", "coordinates": [ 14.426851, 50.083817 ] } },
{ "type": "Feature", "properties": { "ID": 1181, "question": 5, "user_id": "j25dvtb9x", "comment_CZ": null, "comment_EN": null, "gender": "male", "age": "20-29", "y": 50.092554, "x": 14.409 }, "geometry": { "type": "Point", "coordinates": [ 14.409346, 50.092554 ] } },
{ "type": "Feature", "properties": { "ID": 1182, "question": 5, "user_id": "j25dvtb9x", "comment_CZ": "Nepřehledné. Auta a tramvaje jezdí ze tří směrů.", "comment_EN": "Unsightly. Cars and trams coming from three directions.", "gender": "male", "age": "20-29", "y": 50.091273, "x": 14.41 }, "geometry": { "type": "Point", "coordinates": [ 14.40991, 50.091273 ] } },
{ "type": "Feature", "properties": { "ID": 1183, "question": 1, "user_id": "ws96faotf", "comment_CZ": "Kampa park", "comment_EN": "Kampa park", "gender": "female", "age": "30-39", "y": 50.08405, "x": 14.408 }, "geometry": { "type": "Point", "coordinates": [ 14.407732, 50.08405 ] } },
{ "type": "Feature", "properties": { "ID": 1184, "question": 1, "user_id": "ws96faotf", "comment_CZ": "Petrin,Strahov", "comment_EN": "Petrin,Strahov", "gender": "female", "age": "30-39", "y": 50.085167, "x": 14.401 }, "geometry": { "type": "Point", "coordinates": [ 14.401356, 50.085167 ] } },
{ "type": "Feature", "properties": { "ID": 1185, "question": 2, "user_id": "ws96faotf", "comment_CZ": null, "comment_EN": null, "gender": "female", "age": "30-39", "y": 50.089541, "x": 14.396 }, "geometry": { "type": "Point", "coordinates": [ 14.39636, 50.089541 ] } },
{ "type": "Feature", "properties": { "ID": 1186, "question": 2, "user_id": "ws96faotf", "comment_CZ": null, "comment_EN": null, "gender": "female", "age": "30-39", "y": 50.086718, "x": 14.409 }, "geometry": { "type": "Point", "coordinates": [ 14.40902, 50.086718 ] } },
{ "type": "Feature", "properties": { "ID": 1187, "question": 2, "user_id": "ws96faotf", "comment_CZ": null, "comment_EN": null, "gender": "female", "age": "30-39", "y": 50.084831, "x": 14.408 }, "geometry": { "type": "Point", "coordinates": [ 14.407582, 50.084831 ] } },
{ "type": "Feature", "properties": { "ID": 1188, "question": 2, "user_id": "ws96faotf", "comment_CZ": null, "comment_EN": null, "gender": "female", "age": "30-39", "y": 50.088811, "x": 14.423 }, "geometry": { "type": "Point", "coordinates": [ 14.422839, 50.088811 ] } },
{ "type": "Feature", "properties": { "ID": 1189, "question": 2, "user_id": "ws96faotf", "comment_CZ": null, "comment_EN": null, "gender": "female", "age": "30-39", "y": 50.087393, "x": 14.421 }, "geometry": { "type": "Point", "coordinates": [ 14.420993, 50.087393 ] } },
{ "type": "Feature", "properties": { "ID": 1190, "question": 2, "user_id": "ws96faotf", "comment_CZ": null, "comment_EN": null, "gender": "female", "age": "30-39", "y": 50.082334, "x": 14.424 }, "geometry": { "type": "Point", "coordinates": [ 14.423733, 50.082334 ] } },
{ "type": "Feature", "properties": { "ID": 1191, "question": 3, "user_id": "ws96faotf", "comment_CZ": "Okoli namesti", "comment_EN": "Around the square.", "gender": "female", "age": "30-39", "y": 50.089038, "x": 14.415 }, "geometry": { "type": "Point", "coordinates": [ 14.41495, 50.089038 ] } },
{ "type": "Feature", "properties": { "ID": 1192, "question": 3, "user_id": "ws96faotf", "comment_CZ": "Parcik,kde sedavaji bezdomovci", "comment_EN": "A park where homeless people sit", "gender": "female", "age": "30-39", "y": 50.092922, "x": 14.423 }, "geometry": { "type": "Point", "coordinates": [ 14.423161, 50.092922 ] } },
{ "type": "Feature", "properties": { "ID": 1193, "question": 3, "user_id": "ws96faotf", "comment_CZ": "Ulice revolucni,chtelo ny to lepsi prostor pro pesi a vice zelene", "comment_EN": "The street is revolutionary, it needed a better space for dogs and more green space", "gender": "female", "age": "30-39", "y": 50.09147, "x": 14.428 }, "geometry": { "type": "Point", "coordinates": [ 14.427613, 50.09147 ] } },
{ "type": "Feature", "properties": { "ID": 1194, "question": 3, "user_id": "ws96faotf", "comment_CZ": "Ve stinadlech,zanedbana ulicka a hlavne dvorek", "comment_EN": "In the shadows, the neglected street and especially the courtyard", "gender": "female", "age": "30-39", "y": 50.091428, "x": 14.424 }, "geometry": { "type": "Point", "coordinates": [ 14.423869, 50.091428 ] } },
{ "type": "Feature", "properties": { "ID": 1195, "question": 4, "user_id": "ws96faotf", "comment_CZ": "Vaclavske namesti a bocni ulicky (ve smeckach,krakovska,stepanska,atd.)", "comment_EN": "Vaclavske namesti and side streets (in smecky,krakovska,stepanska,etc.)", "gender": "female", "age": "30-39", "y": 50.08252, "x": 14.426 }, "geometry": { "type": "Point", "coordinates": [ 14.425652, 50.08252 ] } },
{ "type": "Feature", "properties": { "ID": 1196, "question": 4, "user_id": "ws96faotf", "comment_CZ": "Parcik na hlavnin nadrazi", "comment_EN": "Park on the main overpass", "gender": "female", "age": "30-39", "y": 50.084639, "x": 14.434 }, "geometry": { "type": "Point", "coordinates": [ 14.433868, 50.084639 ] } },
{ "type": "Feature", "properties": { "ID": 1197, "question": 4, "user_id": "ws96faotf", "comment_CZ": null, "comment_EN": null, "gender": "female", "age": "30-39", "y": 50.092929, "x": 14.433 }, "geometry": { "type": "Point", "coordinates": [ 14.432559, 50.092929 ] } },
{ "type": "Feature", "properties": { "ID": 1198, "question": 4, "user_id": "ws96faotf", "comment_CZ": "Ulicka ve stinadlech (obcas)", "comment_EN": "Street in the shadows (sometimes)", "gender": "female", "age": "30-39", "y": 50.091402, "x": 14.424 }, "geometry": { "type": "Point", "coordinates": [ 14.423654, 50.091402 ] } },
{ "type": "Feature", "properties": { "ID": 1199, "question": 4, "user_id": "ws96faotf", "comment_CZ": "Parcik", "comment_EN": "Parcik", "gender": "female", "age": "30-39", "y": 50.09282, "x": 14.423 }, "geometry": { "type": "Point", "coordinates": [ 14.422678, 50.09282 ] } },
{ "type": "Feature", "properties": { "ID": 1200, "question": 5, "user_id": "ws96faotf", "comment_CZ": "Pro pesi", "comment_EN": "For dogs.", "gender": "female", "age": "30-39", "y": 50.088903, "x": 14.418 }, "geometry": { "type": "Point", "coordinates": [ 14.417664, 50.088903 ] } },
{ "type": "Feature", "properties": { "ID": 1201, "question": 5, "user_id": "ws96faotf", "comment_CZ": "Pro kola", "comment_EN": "For bikes", "gender": "female", "age": "30-39", "y": 50.088809, "x": 14.415 }, "geometry": { "type": "Point", "coordinates": [ 14.415469, 50.088809 ] } },
{ "type": "Feature", "properties": { "ID": 1202, "question": 5, "user_id": "ws96faotf", "comment_CZ": "Pro kola", "comment_EN": "For bikes", "gender": "female", "age": "30-39", "y": 50.09273, "x": 14.417 }, "geometry": { "type": "Point", "coordinates": [ 14.417238, 50.09273 ] } },
{ "type": "Feature", "properties": { "ID": 1203, "question": 5, "user_id": "ws96faotf", "comment_CZ": "Pro pesi", "comment_EN": "For dogs", "gender": "female", "age": "30-39", "y": 50.087233, "x": 14.417 }, "geometry": { "type": "Point", "coordinates": [ 14.417032, 50.087233 ] } },
{ "type": "Feature", "properties": { "ID": 1204, "question": 5, "user_id": "ws96faotf", "comment_CZ": "Pro kola", "comment_EN": "For bikes", "gender": "female", "age": "30-39", "y": 50.08186, "x": 14.417 }, "geometry": { "type": "Point", "coordinates": [ 14.417002, 50.08186 ] } },
{ "type": "Feature", "properties": { "ID": 1205, "question": 5, "user_id": "ws96faotf", "comment_CZ": "Nabrezi pro kola", "comment_EN": "Nabrezi for bicycles", "gender": "female", "age": "30-39", "y": 50.082135, "x": 14.413 }, "geometry": { "type": "Point", "coordinates": [ 14.412979, 50.082135 ] } },
{ "type": "Feature", "properties": { "ID": 1206, "question": 6, "user_id": "ws96faotf", "comment_CZ": "Obcas nevhodne zaparkovana auta", "comment_EN": "Sometimes cars parked inappropriately", "gender": "female", "age": "30-39", "y": 50.091033, "x": 14.423 }, "geometry": { "type": "Point", "coordinates": [ 14.423139, 50.091033 ] } },
{ "type": "Feature", "properties": { "ID": 1207, "question": 6, "user_id": "ws96faotf", "comment_CZ": "nevhodne parkujici auta", "comment_EN": "inappropriately parked cars", "gender": "female", "age": "30-39", "y": 50.090464, "x": 14.423 }, "geometry": { "type": "Point", "coordinates": [ 14.422721, 50.090464 ] } },
{ "type": "Feature", "properties": { "ID": 1208, "question": 6, "user_id": "ws96faotf", "comment_CZ": "Malo parkovacich mist", "comment_EN": "Not many parking spaces", "gender": "female", "age": "30-39", "y": 50.086981, "x": 14.418 }, "geometry": { "type": "Point", "coordinates": [ 14.417517, 50.086981 ] } },
{ "type": "Feature", "properties": { "ID": 1209, "question": 7, "user_id": "ws96faotf", "comment_CZ": "V Revolucni", "comment_EN": "In Revolucni", "gender": "female", "age": "30-39", "y": 50.090838, "x": 14.428 }, "geometry": { "type": "Point", "coordinates": [ 14.42772, 50.090838 ] } },
{ "type": "Feature", "properties": { "ID": 1210, "question": 7, "user_id": "ws96faotf", "comment_CZ": null, "comment_EN": null, "gender": "female", "age": "30-39", "y": 50.088511, "x": 14.429 }, "geometry": { "type": "Point", "coordinates": [ 14.42858, 50.088511 ] } },
{ "type": "Feature", "properties": { "ID": 1211, "question": 7, "user_id": "ws96faotf", "comment_CZ": null, "comment_EN": null, "gender": "female", "age": "30-39", "y": 50.081613, "x": 14.416 }, "geometry": { "type": "Point", "coordinates": [ 14.416047, 50.081613 ] } },
{ "type": "Feature", "properties": { "ID": 1212, "question": 7, "user_id": "ws96faotf", "comment_CZ": null, "comment_EN": null, "gender": "female", "age": "30-39", "y": 50.083809, "x": 14.424 }, "geometry": { "type": "Point", "coordinates": [ 14.42403, 50.083809 ] } },
{ "type": "Feature", "properties": { "ID": 1213, "question": 7, "user_id": "ws96faotf", "comment_CZ": null, "comment_EN": null, "gender": "female", "age": "30-39", "y": 50.085351, "x": 14.425 }, "geometry": { "type": "Point", "coordinates": [ 14.425178, 50.085351 ] } },
{ "type": "Feature", "properties": { "ID": 1214, "question": 7, "user_id": "ws96faotf", "comment_CZ": null, "comment_EN": null, "gender": "female", "age": "30-39", "y": 50.088346, "x": 14.417 }, "geometry": { "type": "Point", "coordinates": [ 14.417131, 50.088346 ] } },
{ "type": "Feature", "properties": { "ID": 1215, "question": 8, "user_id": "ws96faotf", "comment_CZ": null, "comment_EN": null, "gender": "female", "age": "30-39", "y": 50.090458, "x": 14.423 }, "geometry": { "type": "Point", "coordinates": [ 14.422827, 50.090458 ] } },
{ "type": "Feature", "properties": { "ID": 1216, "question": 8, "user_id": "ws96faotf", "comment_CZ": null, "comment_EN": null, "gender": "female", "age": "30-39", "y": 50.086334, "x": 14.409 }, "geometry": { "type": "Point", "coordinates": [ 14.408623, 50.086334 ] } },
{ "type": "Feature", "properties": { "ID": 1217, "question": 1, "user_id": "8c1a9n5lv", "comment_CZ": null, "comment_EN": null, "gender": "female", "age": "40-49", "y": 50.09295, "x": 14.424 }, "geometry": { "type": "Point", "coordinates": [ 14.424149, 50.09295 ] } },
{ "type": "Feature", "properties": { "ID": 1218, "question": 1, "user_id": "8c1a9n5lv", "comment_CZ": null, "comment_EN": null, "gender": "female", "age": "40-49", "y": 50.092772, "x": 14.426 }, "geometry": { "type": "Point", "coordinates": [ 14.425843, 50.092772 ] } },
{ "type": "Feature", "properties": { "ID": 1219, "question": 1, "user_id": "8c1a9n5lv", "comment_CZ": null, "comment_EN": null, "gender": "female", "age": "40-49", "y": 50.094059, "x": 14.408 }, "geometry": { "type": "Point", "coordinates": [ 14.407757, 50.094059 ] } },
{ "type": "Feature", "properties": { "ID": 1220, "question": 1, "user_id": "8c1a9n5lv", "comment_CZ": null, "comment_EN": null, "gender": "female", "age": "40-49", "y": 50.090189, "x": 14.389 }, "geometry": { "type": "Point", "coordinates": [ 14.389441, 50.090189 ] } },
{ "type": "Feature", "properties": { "ID": 1221, "question": 1, "user_id": "8c1a9n5lv", "comment_CZ": null, "comment_EN": null, "gender": "female", "age": "40-49", "y": 50.086754, "x": 14.391 }, "geometry": { "type": "Point", "coordinates": [ 14.390547, 50.086754 ] } },
{ "type": "Feature", "properties": { "ID": 1222, "question": 1, "user_id": "8c1a9n5lv", "comment_CZ": null, "comment_EN": null, "gender": "female", "age": "40-49", "y": 50.084049, "x": 14.39 }, "geometry": { "type": "Point", "coordinates": [ 14.389699, 50.084049 ] } },
{ "type": "Feature", "properties": { "ID": 1223, "question": 1, "user_id": "8c1a9n5lv", "comment_CZ": null, "comment_EN": null, "gender": "female", "age": "40-49", "y": 50.084389, "x": 14.397 }, "geometry": { "type": "Point", "coordinates": [ 14.396766, 50.084389 ] } },
{ "type": "Feature", "properties": { "ID": 1224, "question": 1, "user_id": "8c1a9n5lv", "comment_CZ": null, "comment_EN": null, "gender": "female", "age": "40-49", "y": 50.081944, "x": 14.424 }, "geometry": { "type": "Point", "coordinates": [ 14.42397, 50.081944 ] } },
{ "type": "Feature", "properties": { "ID": 1225, "question": 1, "user_id": "8c1a9n5lv", "comment_CZ": null, "comment_EN": null, "gender": "female", "age": "40-49", "y": 50.085928, "x": 14.39 }, "geometry": { "type": "Point", "coordinates": [ 14.389656, 50.085928 ] } },
{ "type": "Feature", "properties": { "ID": 1226, "question": 2, "user_id": "8c1a9n5lv", "comment_CZ": null, "comment_EN": null, "gender": "female", "age": "40-49", "y": 50.085834, "x": 14.405 }, "geometry": { "type": "Point", "coordinates": [ 14.405361, 50.085834 ] } },
{ "type": "Feature", "properties": { "ID": 1227, "question": 2, "user_id": "8c1a9n5lv", "comment_CZ": null, "comment_EN": null, "gender": "female", "age": "40-49", "y": 50.086698, "x": 14.409 }, "geometry": { "type": "Point", "coordinates": [ 14.409383, 50.086698 ] } },
{ "type": "Feature", "properties": { "ID": 1228, "question": 2, "user_id": "8c1a9n5lv", "comment_CZ": null, "comment_EN": null, "gender": "female", "age": "40-49", "y": 50.088033, "x": 14.403 }, "geometry": { "type": "Point", "coordinates": [ 14.40252, 50.088033 ] } },
{ "type": "Feature", "properties": { "ID": 1229, "question": 2, "user_id": "8c1a9n5lv", "comment_CZ": null, "comment_EN": null, "gender": "female", "age": "40-49", "y": 50.0893, "x": 14.4 }, "geometry": { "type": "Point", "coordinates": [ 14.399891, 50.0893 ] } },
{ "type": "Feature", "properties": { "ID": 1230, "question": 2, "user_id": "8c1a9n5lv", "comment_CZ": null, "comment_EN": null, "gender": "female", "age": "40-49", "y": 50.089624, "x": 14.397 }, "geometry": { "type": "Point", "coordinates": [ 14.397272, 50.089624 ] } },
{ "type": "Feature", "properties": { "ID": 1231, "question": 2, "user_id": "8c1a9n5lv", "comment_CZ": null, "comment_EN": null, "gender": "female", "age": "40-49", "y": 50.090421, "x": 14.4 }, "geometry": { "type": "Point", "coordinates": [ 14.400396, 50.090421 ] } },
{ "type": "Feature", "properties": { "ID": 1232, "question": 2, "user_id": "8c1a9n5lv", "comment_CZ": null, "comment_EN": null, "gender": "female", "age": "40-49", "y": 50.090987, "x": 14.395 }, "geometry": { "type": "Point", "coordinates": [ 14.395107, 50.090987 ] } },
{ "type": "Feature", "properties": { "ID": 1233, "question": 2, "user_id": "8c1a9n5lv", "comment_CZ": null, "comment_EN": null, "gender": "female", "age": "40-49", "y": 50.092501, "x": 14.404 }, "geometry": { "type": "Point", "coordinates": [ 14.403639, 50.092501 ] } },
{ "type": "Feature", "properties": { "ID": 1234, "question": 2, "user_id": "8c1a9n5lv", "comment_CZ": null, "comment_EN": null, "gender": "female", "age": "40-49", "y": 50.091699, "x": 14.406 }, "geometry": { "type": "Point", "coordinates": [ 14.405653, 50.091699 ] } },
{ "type": "Feature", "properties": { "ID": 1235, "question": 2, "user_id": "8c1a9n5lv", "comment_CZ": null, "comment_EN": null, "gender": "female", "age": "40-49", "y": 50.09226, "x": 14.409 }, "geometry": { "type": "Point", "coordinates": [ 14.409006, 50.09226 ] } },
{ "type": "Feature", "properties": { "ID": 1236, "question": 2, "user_id": "8c1a9n5lv", "comment_CZ": null, "comment_EN": null, "gender": "female", "age": "40-49", "y": 50.090546, "x": 14.408 }, "geometry": { "type": "Point", "coordinates": [ 14.408019, 50.090546 ] } },
{ "type": "Feature", "properties": { "ID": 1237, "question": 2, "user_id": "8c1a9n5lv", "comment_CZ": null, "comment_EN": null, "gender": "female", "age": "40-49", "y": 50.089823, "x": 14.411 }, "geometry": { "type": "Point", "coordinates": [ 14.41126, 50.089823 ] } },
{ "type": "Feature", "properties": { "ID": 1238, "question": 2, "user_id": "8c1a9n5lv", "comment_CZ": null, "comment_EN": null, "gender": "female", "age": "40-49", "y": 50.089273, "x": 14.414 }, "geometry": { "type": "Point", "coordinates": [ 14.414095, 50.089273 ] } },
{ "type": "Feature", "properties": { "ID": 1239, "question": 2, "user_id": "8c1a9n5lv", "comment_CZ": null, "comment_EN": null, "gender": "female", "age": "40-49", "y": 50.088832, "x": 14.415 }, "geometry": { "type": "Point", "coordinates": [ 14.415125, 50.088832 ] } },
{ "type": "Feature", "properties": { "ID": 1240, "question": 2, "user_id": "8c1a9n5lv", "comment_CZ": null, "comment_EN": null, "gender": "female", "age": "40-49", "y": 50.089557, "x": 14.417 }, "geometry": { "type": "Point", "coordinates": [ 14.417207, 50.089557 ] } },
{ "type": "Feature", "properties": { "ID": 1241, "question": 2, "user_id": "8c1a9n5lv", "comment_CZ": null, "comment_EN": null, "gender": "female", "age": "40-49", "y": 50.087381, "x": 14.421 }, "geometry": { "type": "Point", "coordinates": [ 14.421041, 50.087381 ] } },
{ "type": "Feature", "properties": { "ID": 1242, "question": 2, "user_id": "8c1a9n5lv", "comment_CZ": null, "comment_EN": null, "gender": "female", "age": "40-49", "y": 50.085666, "x": 14.422 }, "geometry": { "type": "Point", "coordinates": [ 14.422418, 50.085666 ] } },
{ "type": "Feature", "properties": { "ID": 1243, "question": 2, "user_id": "8c1a9n5lv", "comment_CZ": null, "comment_EN": null, "gender": "female", "age": "40-49", "y": 50.087775, "x": 14.423 }, "geometry": { "type": "Point", "coordinates": [ 14.423221, 50.087775 ] } },
{ "type": "Feature", "properties": { "ID": 1244, "question": 2, "user_id": "8c1a9n5lv", "comment_CZ": null, "comment_EN": null, "gender": "female", "age": "40-49", "y": 50.091249, "x": 14.424 }, "geometry": { "type": "Point", "coordinates": [ 14.424331, 50.091249 ] } },
{ "type": "Feature", "properties": { "ID": 1245, "question": 2, "user_id": "8c1a9n5lv", "comment_CZ": null, "comment_EN": null, "gender": "female", "age": "40-49", "y": 50.092523, "x": 14.424 }, "geometry": { "type": "Point", "coordinates": [ 14.424352, 50.092523 ] } },
{ "type": "Feature", "properties": { "ID": 1246, "question": 2, "user_id": "8c1a9n5lv", "comment_CZ": null, "comment_EN": null, "gender": "female", "age": "40-49", "y": 50.082206, "x": 14.424 }, "geometry": { "type": "Point", "coordinates": [ 14.423787, 50.082206 ] } },
{ "type": "Feature", "properties": { "ID": 1247, "question": 2, "user_id": "8c1a9n5lv", "comment_CZ": null, "comment_EN": null, "gender": "female", "age": "40-49", "y": 50.079747, "x": 14.413 }, "geometry": { "type": "Point", "coordinates": [ 14.412702, 50.079747 ] } },
{ "type": "Feature", "properties": { "ID": 1248, "question": 2, "user_id": "8c1a9n5lv", "comment_CZ": null, "comment_EN": null, "gender": "female", "age": "40-49", "y": 50.081347, "x": 14.4 }, "geometry": { "type": "Point", "coordinates": [ 14.400036, 50.081347 ] } },
{ "type": "Feature", "properties": { "ID": 1249, "question": 2, "user_id": "8c1a9n5lv", "comment_CZ": null, "comment_EN": null, "gender": "female", "age": "40-49", "y": 50.083272, "x": 14.395 }, "geometry": { "type": "Point", "coordinates": [ 14.395085, 50.083272 ] } },
{ "type": "Feature", "properties": { "ID": 1250, "question": 2, "user_id": "8c1a9n5lv", "comment_CZ": null, "comment_EN": null, "gender": "female", "age": "40-49", "y": 50.0848, "x": 14.4 }, "geometry": { "type": "Point", "coordinates": [ 14.400119, 50.0848 ] } },
{ "type": "Feature", "properties": { "ID": 1251, "question": 2, "user_id": "8c1a9n5lv", "comment_CZ": null, "comment_EN": null, "gender": "female", "age": "40-49", "y": 50.086376, "x": 14.396 }, "geometry": { "type": "Point", "coordinates": [ 14.395516, 50.086376 ] } },
{ "type": "Feature", "properties": { "ID": 1252, "question": 2, "user_id": "8c1a9n5lv", "comment_CZ": null, "comment_EN": null, "gender": "female", "age": "40-49", "y": 50.086231, "x": 14.39 }, "geometry": { "type": "Point", "coordinates": [ 14.389581, 50.086231 ] } },
{ "type": "Feature", "properties": { "ID": 1253, "question": 2, "user_id": "8c1a9n5lv", "comment_CZ": null, "comment_EN": null, "gender": "female", "age": "40-49", "y": 50.088613, "x": 14.391 }, "geometry": { "type": "Point", "coordinates": [ 14.390922, 50.088613 ] } },
{ "type": "Feature", "properties": { "ID": 1254, "question": 2, "user_id": "8c1a9n5lv", "comment_CZ": null, "comment_EN": null, "gender": "female", "age": "40-49", "y": 50.091553, "x": 14.391 }, "geometry": { "type": "Point", "coordinates": [ 14.391298, 50.091553 ] } },
{ "type": "Feature", "properties": { "ID": 1255, "question": 3, "user_id": "8c1a9n5lv", "comment_CZ": null, "comment_EN": null, "gender": "female", "age": "40-49", "y": 50.086679, "x": 14.437 }, "geometry": { "type": "Point", "coordinates": [ 14.437338, 50.086679 ] } },
{ "type": "Feature", "properties": { "ID": 1256, "question": 3, "user_id": "8c1a9n5lv", "comment_CZ": "Rekonstrukce ale samozřejmě neznamená ta hrůza od Ciglera.", "comment_EN": "But of course reconstruction doesn't mean the horror from Cigler.", "gender": "female", "age": "40-49", "y": 50.087835, "x": 14.433 }, "geometry": { "type": "Point", "coordinates": [ 14.433206, 50.087835 ] } },
{ "type": "Feature", "properties": { "ID": 1257, "question": 3, "user_id": "8c1a9n5lv", "comment_CZ": "Rekonstrukce ale samozřejmě neznamená ta hrůza od Ciglera.", "comment_EN": "Reconstruction doesn't mean the horror of Cigler, of course.", "gender": "female", "age": "40-49", "y": 50.088737, "x": 14.435 }, "geometry": { "type": "Point", "coordinates": [ 14.435009, 50.088737 ] } },
{ "type": "Feature", "properties": { "ID": 1258, "question": 3, "user_id": "8c1a9n5lv", "comment_CZ": "Rekonstrukce ale samozřejmě neznamená ta hrůza od Ciglera.", "comment_EN": "But of course reconstruction does not mean the horror of Cigler.", "gender": "female", "age": "40-49", "y": 50.089109, "x": 14.437 }, "geometry": { "type": "Point", "coordinates": [ 14.437048, 50.089109 ] } },
{ "type": "Feature", "properties": { "ID": 1259, "question": 3, "user_id": "8c1a9n5lv", "comment_CZ": null, "comment_EN": null, "gender": "female", "age": "40-49", "y": 50.090258, "x": 14.436 }, "geometry": { "type": "Point", "coordinates": [ 14.435825, 50.090258 ] } },
{ "type": "Feature", "properties": { "ID": 1260, "question": 3, "user_id": "8c1a9n5lv", "comment_CZ": null, "comment_EN": null, "gender": "female", "age": "40-49", "y": 50.089873, "x": 14.434 }, "geometry": { "type": "Point", "coordinates": [ 14.43415, 50.089873 ] } },
{ "type": "Feature", "properties": { "ID": 1261, "question": 3, "user_id": "8c1a9n5lv", "comment_CZ": null, "comment_EN": null, "gender": "female", "age": "40-49", "y": 50.089012, "x": 14.433 }, "geometry": { "type": "Point", "coordinates": [ 14.432616, 50.089012 ] } },
{ "type": "Feature", "properties": { "ID": 1262, "question": 3, "user_id": "8c1a9n5lv", "comment_CZ": "Praha by si zasloužila úplně novou budovu nádraží, nahradit tuto hrůzu. Zrekonstruovat celá areál s parkovištěm, schůdky apod.", "comment_EN": "Prague deserves a brand new station building to replace this eyesore. Renovate the whole area with parking, steps, etc.", "gender": "female", "age": "40-49", "y": 50.083574, "x": 14.434 }, "geometry": { "type": "Point", "coordinates": [ 14.434022, 50.083574 ] } },
{ "type": "Feature", "properties": { "ID": 1263, "question": 3, "user_id": "8c1a9n5lv", "comment_CZ": null, "comment_EN": null, "gender": "female", "age": "40-49", "y": 50.079901, "x": 14.432 }, "geometry": { "type": "Point", "coordinates": [ 14.432138, 50.079901 ] } },
{ "type": "Feature", "properties": { "ID": 1264, "question": 3, "user_id": "8c1a9n5lv", "comment_CZ": null, "comment_EN": null, "gender": "female", "age": "40-49", "y": 50.091587, "x": 14.436 }, "geometry": { "type": "Point", "coordinates": [ 14.436211, 50.091587 ] } },
{ "type": "Feature", "properties": { "ID": 1265, "question": 3, "user_id": "8c1a9n5lv", "comment_CZ": null, "comment_EN": null, "gender": "female", "age": "40-49", "y": 50.081503, "x": 14.42 }, "geometry": { "type": "Point", "coordinates": [ 14.42004, 50.081503 ] } },
{ "type": "Feature", "properties": { "ID": 1266, "question": 4, "user_id": "8c1a9n5lv", "comment_CZ": null, "comment_EN": null, "gender": "female", "age": "40-49", "y": 50.083966, "x": 14.424 }, "geometry": { "type": "Point", "coordinates": [ 14.423875, 50.083966 ] } },
{ "type": "Feature", "properties": { "ID": 1267, "question": 4, "user_id": "8c1a9n5lv", "comment_CZ": null, "comment_EN": null, "gender": "female", "age": "40-49", "y": 50.082396, "x": 14.426 }, "geometry": { "type": "Point", "coordinates": [ 14.426064, 50.082396 ] } },
{ "type": "Feature", "properties": { "ID": 1268, "question": 4, "user_id": "8c1a9n5lv", "comment_CZ": null, "comment_EN": null, "gender": "female", "age": "40-49", "y": 50.080812, "x": 14.428 }, "geometry": { "type": "Point", "coordinates": [ 14.428189, 50.080812 ] } },
{ "type": "Feature", "properties": { "ID": 1269, "question": 4, "user_id": "8c1a9n5lv", "comment_CZ": null, "comment_EN": null, "gender": "female", "age": "40-49", "y": 50.079655, "x": 14.43 }, "geometry": { "type": "Point", "coordinates": [ 14.429971, 50.079655 ] } },
{ "type": "Feature", "properties": { "ID": 1270, "question": 4, "user_id": "8c1a9n5lv", "comment_CZ": null, "comment_EN": null, "gender": "female", "age": "40-49", "y": 50.083327, "x": 14.434 }, "geometry": { "type": "Point", "coordinates": [ 14.433828, 50.083327 ] } },
{ "type": "Feature", "properties": { "ID": 1271, "question": 4, "user_id": "8c1a9n5lv", "comment_CZ": null, "comment_EN": null, "gender": "female", "age": "40-49", "y": 50.086734, "x": 14.437 }, "geometry": { "type": "Point", "coordinates": [ 14.436834, 50.086734 ] } },
{ "type": "Feature", "properties": { "ID": 1272, "question": 4, "user_id": "8c1a9n5lv", "comment_CZ": null, "comment_EN": null, "gender": "female", "age": "40-49", "y": 50.087223, "x": 14.435 }, "geometry": { "type": "Point", "coordinates": [ 14.434934, 50.087223 ] } },
{ "type": "Feature", "properties": { "ID": 1273, "question": 4, "user_id": "8c1a9n5lv", "comment_CZ": null, "comment_EN": null, "gender": "female", "age": "40-49", "y": 50.087202, "x": 14.431 }, "geometry": { "type": "Point", "coordinates": [ 14.431467, 50.087202 ] } },
{ "type": "Feature", "properties": { "ID": 1274, "question": 4, "user_id": "8c1a9n5lv", "comment_CZ": null, "comment_EN": null, "gender": "female", "age": "40-49", "y": 50.088118, "x": 14.429 }, "geometry": { "type": "Point", "coordinates": [ 14.428688, 50.088118 ] } },
{ "type": "Feature", "properties": { "ID": 1275, "question": 4, "user_id": "8c1a9n5lv", "comment_CZ": null, "comment_EN": null, "gender": "female", "age": "40-49", "y": 50.086045, "x": 14.434 }, "geometry": { "type": "Point", "coordinates": [ 14.43444, 50.086045 ] } },
{ "type": "Feature", "properties": { "ID": 1276, "question": 4, "user_id": "8c1a9n5lv", "comment_CZ": null, "comment_EN": null, "gender": "female", "age": "40-49", "y": 50.085997, "x": 14.432 }, "geometry": { "type": "Point", "coordinates": [ 14.431768, 50.085997 ] } },
{ "type": "Feature", "properties": { "ID": 1277, "question": 4, "user_id": "8c1a9n5lv", "comment_CZ": null, "comment_EN": null, "gender": "female", "age": "40-49", "y": 50.088531, "x": 14.433 }, "geometry": { "type": "Point", "coordinates": [ 14.43297, 50.088531 ] } },
{ "type": "Feature", "properties": { "ID": 1278, "question": 4, "user_id": "8c1a9n5lv", "comment_CZ": null, "comment_EN": null, "gender": "female", "age": "40-49", "y": 50.089577, "x": 14.432 }, "geometry": { "type": "Point", "coordinates": [ 14.432433, 50.089577 ] } },
{ "type": "Feature", "properties": { "ID": 1279, "question": 4, "user_id": "8c1a9n5lv", "comment_CZ": null, "comment_EN": null, "gender": "female", "age": "40-49", "y": 50.090527, "x": 14.437 }, "geometry": { "type": "Point", "coordinates": [ 14.436716, 50.090527 ] } },
{ "type": "Feature", "properties": { "ID": 1280, "question": 4, "user_id": "8c1a9n5lv", "comment_CZ": null, "comment_EN": null, "gender": "female", "age": "40-49", "y": 50.088627, "x": 14.436 }, "geometry": { "type": "Point", "coordinates": [ 14.436168, 50.088627 ] } },
{ "type": "Feature", "properties": { "ID": 1281, "question": 4, "user_id": "8c1a9n5lv", "comment_CZ": null, "comment_EN": null, "gender": "female", "age": "40-49", "y": 50.092227, "x": 14.437 }, "geometry": { "type": "Point", "coordinates": [ 14.436683, 50.092227 ] } },
{ "type": "Feature", "properties": { "ID": 1282, "question": 4, "user_id": "8c1a9n5lv", "comment_CZ": null, "comment_EN": null, "gender": "female", "age": "40-49", "y": 50.092324, "x": 14.427 }, "geometry": { "type": "Point", "coordinates": [ 14.427385, 50.092324 ] } },
{ "type": "Feature", "properties": { "ID": 1283, "question": 4, "user_id": "8c1a9n5lv", "comment_CZ": null, "comment_EN": null, "gender": "female", "age": "40-49", "y": 50.091036, "x": 14.428 }, "geometry": { "type": "Point", "coordinates": [ 14.427701, 50.091036 ] } },
{ "type": "Feature", "properties": { "ID": 1284, "question": 4, "user_id": "8c1a9n5lv", "comment_CZ": null, "comment_EN": null, "gender": "female", "age": "40-49", "y": 50.089921, "x": 14.428 }, "geometry": { "type": "Point", "coordinates": [ 14.427937, 50.089921 ] } },
{ "type": "Feature", "properties": { "ID": 1285, "question": 4, "user_id": "8c1a9n5lv", "comment_CZ": null, "comment_EN": null, "gender": "female", "age": "40-49", "y": 50.087395, "x": 14.421 }, "geometry": { "type": "Point", "coordinates": [ 14.421383, 50.087395 ] } },
{ "type": "Feature", "properties": { "ID": 1286, "question": 4, "user_id": "8c1a9n5lv", "comment_CZ": null, "comment_EN": null, "gender": "female", "age": "40-49", "y": 50.088717, "x": 14.422 }, "geometry": { "type": "Point", "coordinates": [ 14.421855, 50.088717 ] } },
{ "type": "Feature", "properties": { "ID": 1287, "question": 4, "user_id": "8c1a9n5lv", "comment_CZ": null, "comment_EN": null, "gender": "female", "age": "40-49", "y": 50.089564, "x": 14.423 }, "geometry": { "type": "Point", "coordinates": [ 14.422918, 50.089564 ] } },
{ "type": "Feature", "properties": { "ID": 1288, "question": 4, "user_id": "8c1a9n5lv", "comment_CZ": null, "comment_EN": null, "gender": "female", "age": "40-49", "y": 50.090094, "x": 14.424 }, "geometry": { "type": "Point", "coordinates": [ 14.424388, 50.090094 ] } },
{ "type": "Feature", "properties": { "ID": 1289, "question": 4, "user_id": "8c1a9n5lv", "comment_CZ": null, "comment_EN": null, "gender": "female", "age": "40-49", "y": 50.090659, "x": 14.426 }, "geometry": { "type": "Point", "coordinates": [ 14.426266, 50.090659 ] } },
{ "type": "Feature", "properties": { "ID": 1290, "question": 4, "user_id": "8c1a9n5lv", "comment_CZ": null, "comment_EN": null, "gender": "female", "age": "40-49", "y": 50.086373, "x": 14.424 }, "geometry": { "type": "Point", "coordinates": [ 14.424481, 50.086373 ] } },
{ "type": "Feature", "properties": { "ID": 1291, "question": 4, "user_id": "8c1a9n5lv", "comment_CZ": null, "comment_EN": null, "gender": "female", "age": "40-49", "y": 50.085129, "x": 14.422 }, "geometry": { "type": "Point", "coordinates": [ 14.421529, 50.085129 ] } },
{ "type": "Feature", "properties": { "ID": 1292, "question": 4, "user_id": "8c1a9n5lv", "comment_CZ": null, "comment_EN": null, "gender": "female", "age": "40-49", "y": 50.085701, "x": 14.421 }, "geometry": { "type": "Point", "coordinates": [ 14.420638, 50.085701 ] } },
{ "type": "Feature", "properties": { "ID": 1293, "question": 4, "user_id": "8c1a9n5lv", "comment_CZ": null, "comment_EN": null, "gender": "female", "age": "40-49", "y": 50.081203, "x": 14.425 }, "geometry": { "type": "Point", "coordinates": [ 14.424898, 50.081203 ] } },
{ "type": "Feature", "properties": { "ID": 1294, "question": 4, "user_id": "8c1a9n5lv", "comment_CZ": null, "comment_EN": null, "gender": "female", "age": "40-49", "y": 50.080287, "x": 14.424 }, "geometry": { "type": "Point", "coordinates": [ 14.423664, 50.080287 ] } },
{ "type": "Feature", "properties": { "ID": 1295, "question": 4, "user_id": "8c1a9n5lv", "comment_CZ": null, "comment_EN": null, "gender": "female", "age": "40-49", "y": 50.081279, "x": 14.422 }, "geometry": { "type": "Point", "coordinates": [ 14.422408, 50.081279 ] } },
{ "type": "Feature", "properties": { "ID": 1296, "question": 4, "user_id": "8c1a9n5lv", "comment_CZ": null, "comment_EN": null, "gender": "female", "age": "40-49", "y": 50.082904, "x": 14.422 }, "geometry": { "type": "Point", "coordinates": [ 14.422054, 50.082904 ] } },
{ "type": "Feature", "properties": { "ID": 1297, "question": 4, "user_id": "8c1a9n5lv", "comment_CZ": null, "comment_EN": null, "gender": "female", "age": "40-49", "y": 50.080163, "x": 14.422 }, "geometry": { "type": "Point", "coordinates": [ 14.422279, 50.080163 ] } },
{ "type": "Feature", "properties": { "ID": 1298, "question": 4, "user_id": "8c1a9n5lv", "comment_CZ": null, "comment_EN": null, "gender": "female", "age": "40-49", "y": 50.082605, "x": 14.421 }, "geometry": { "type": "Point", "coordinates": [ 14.420546, 50.082605 ] } },
{ "type": "Feature", "properties": { "ID": 1299, "question": 4, "user_id": "8c1a9n5lv", "comment_CZ": null, "comment_EN": null, "gender": "female", "age": "40-49", "y": 50.082117, "x": 14.418 }, "geometry": { "type": "Point", "coordinates": [ 14.418056, 50.082117 ] } },
{ "type": "Feature", "properties": { "ID": 1300, "question": 4, "user_id": "8c1a9n5lv", "comment_CZ": null, "comment_EN": null, "gender": "female", "age": "40-49", "y": 50.081445, "x": 14.42 }, "geometry": { "type": "Point", "coordinates": [ 14.419552, 50.081445 ] } },
{ "type": "Feature", "properties": { "ID": 1301, "question": 4, "user_id": "8c1a9n5lv", "comment_CZ": null, "comment_EN": null, "gender": "female", "age": "40-49", "y": 50.080471, "x": 14.42 }, "geometry": { "type": "Point", "coordinates": [ 14.419805, 50.080471 ] } },
{ "type": "Feature", "properties": { "ID": 1302, "question": 4, "user_id": "8c1a9n5lv", "comment_CZ": null, "comment_EN": null, "gender": "female", "age": "40-49", "y": 50.079417, "x": 14.42 }, "geometry": { "type": "Point", "coordinates": [ 14.419644, 50.079417 ] } },
{ "type": "Feature", "properties": { "ID": 1303, "question": 4, "user_id": "8c1a9n5lv", "comment_CZ": null, "comment_EN": null, "gender": "female", "age": "40-49", "y": 50.07919, "x": 14.421 }, "geometry": { "type": "Point", "coordinates": [ 14.421093, 50.07919 ] } },
{ "type": "Feature", "properties": { "ID": 1304, "question": 4, "user_id": "8c1a9n5lv", "comment_CZ": null, "comment_EN": null, "gender": "female", "age": "40-49", "y": 50.080333, "x": 14.421 }, "geometry": { "type": "Point", "coordinates": [ 14.42119, 50.080333 ] } },
{ "type": "Feature", "properties": { "ID": 1305, "question": 4, "user_id": "8c1a9n5lv", "comment_CZ": null, "comment_EN": null, "gender": "female", "age": "40-49", "y": 50.081641, "x": 14.416 }, "geometry": { "type": "Point", "coordinates": [ 14.416382, 50.081641 ] } },
{ "type": "Feature", "properties": { "ID": 1306, "question": 4, "user_id": "8c1a9n5lv", "comment_CZ": null, "comment_EN": null, "gender": "female", "age": "40-49", "y": 50.080642, "x": 14.417 }, "geometry": { "type": "Point", "coordinates": [ 14.416705, 50.080642 ] } },
{ "type": "Feature", "properties": { "ID": 1307, "question": 4, "user_id": "8c1a9n5lv", "comment_CZ": null, "comment_EN": null, "gender": "female", "age": "40-49", "y": 50.080801, "x": 14.418 }, "geometry": { "type": "Point", "coordinates": [ 14.418379, 50.080801 ] } },
{ "type": "Feature", "properties": { "ID": 1308, "question": 4, "user_id": "8c1a9n5lv", "comment_CZ": null, "comment_EN": null, "gender": "female", "age": "40-49", "y": 50.07755, "x": 14.422 }, "geometry": { "type": "Point", "coordinates": [ 14.421609, 50.07755 ] } },
{ "type": "Feature", "properties": { "ID": 1309, "question": 4, "user_id": "8c1a9n5lv", "comment_CZ": null, "comment_EN": null, "gender": "female", "age": "40-49", "y": 50.077371, "x": 14.424 }, "geometry": { "type": "Point", "coordinates": [ 14.423992, 50.077371 ] } },
{ "type": "Feature", "properties": { "ID": 1310, "question": 4, "user_id": "8c1a9n5lv", "comment_CZ": null, "comment_EN": null, "gender": "female", "age": "40-49", "y": 50.077233, "x": 14.426 }, "geometry": { "type": "Point", "coordinates": [ 14.426449, 50.077233 ] } },
{ "type": "Feature", "properties": { "ID": 1311, "question": 4, "user_id": "8c1a9n5lv", "comment_CZ": null, "comment_EN": null, "gender": "female", "age": "40-49", "y": 50.077157, "x": 14.429 }, "geometry": { "type": "Point", "coordinates": [ 14.428993, 50.077157 ] } },
{ "type": "Feature", "properties": { "ID": 1312, "question": 4, "user_id": "8c1a9n5lv", "comment_CZ": null, "comment_EN": null, "gender": "female", "age": "40-49", "y": 50.078293, "x": 14.429 }, "geometry": { "type": "Point", "coordinates": [ 14.429444, 50.078293 ] } },
{ "type": "Feature", "properties": { "ID": 1313, "question": 4, "user_id": "8c1a9n5lv", "comment_CZ": null, "comment_EN": null, "gender": "female", "age": "40-49", "y": 50.078665, "x": 14.427 }, "geometry": { "type": "Point", "coordinates": [ 14.427029, 50.078665 ] } },
{ "type": "Feature", "properties": { "ID": 1314, "question": 4, "user_id": "8c1a9n5lv", "comment_CZ": null, "comment_EN": null, "gender": "female", "age": "40-49", "y": 50.079851, "x": 14.431 }, "geometry": { "type": "Point", "coordinates": [ 14.430767, 50.079851 ] } },
{ "type": "Feature", "properties": { "ID": 1315, "question": 4, "user_id": "8c1a9n5lv", "comment_CZ": null, "comment_EN": null, "gender": "female", "age": "40-49", "y": 50.079183, "x": 14.433 }, "geometry": { "type": "Point", "coordinates": [ 14.432816, 50.079183 ] } },
{ "type": "Feature", "properties": { "ID": 1316, "question": 5, "user_id": "8c1a9n5lv", "comment_CZ": null, "comment_EN": null, "gender": "female", "age": "40-49", "y": 50.091911, "x": 14.436 }, "geometry": { "type": "Point", "coordinates": [ 14.436318, 50.091911 ] } },
{ "type": "Feature", "properties": { "ID": 1317, "question": 5, "user_id": "8c1a9n5lv", "comment_CZ": null, "comment_EN": null, "gender": "female", "age": "40-49", "y": 50.089219, "x": 14.437 }, "geometry": { "type": "Point", "coordinates": [ 14.437123, 50.089219 ] } },
{ "type": "Feature", "properties": { "ID": 1318, "question": 5, "user_id": "8c1a9n5lv", "comment_CZ": null, "comment_EN": null, "gender": "female", "age": "40-49", "y": 50.086837, "x": 14.437 }, "geometry": { "type": "Point", "coordinates": [ 14.436522, 50.086837 ] } },
{ "type": "Feature", "properties": { "ID": 1319, "question": 5, "user_id": "8c1a9n5lv", "comment_CZ": "Zde jezdí cyklisti neustále po chodníku, přitom tu mají cyklopruh, časté srážky!", "comment_EN": "Here cyclists ride on the pavement all the time, yet they have a cycle lane, frequent collisions!", "gender": "female", "age": "40-49", "y": 50.087229, "x": 14.433 }, "geometry": { "type": "Point", "coordinates": [ 14.43327, 50.087229 ] } },
{ "type": "Feature", "properties": { "ID": 1320, "question": 5, "user_id": "8c1a9n5lv", "comment_CZ": null, "comment_EN": null, "gender": "female", "age": "40-49", "y": 50.081398, "x": 14.414 }, "geometry": { "type": "Point", "coordinates": [ 14.413755, 50.081398 ] } },
{ "type": "Feature", "properties": { "ID": 1321, "question": 5, "user_id": "8c1a9n5lv", "comment_CZ": null, "comment_EN": null, "gender": "female", "age": "40-49", "y": 50.081377, "x": 14.413 }, "geometry": { "type": "Point", "coordinates": [ 14.412982, 50.081377 ] } },
{ "type": "Feature", "properties": { "ID": 1322, "question": 5, "user_id": "8c1a9n5lv", "comment_CZ": null, "comment_EN": null, "gender": "female", "age": "40-49", "y": 50.086067, "x": 14.414 }, "geometry": { "type": "Point", "coordinates": [ 14.414366, 50.086067 ] } },
{ "type": "Feature", "properties": { "ID": 1323, "question": 5, "user_id": "8c1a9n5lv", "comment_CZ": null, "comment_EN": null, "gender": "female", "age": "40-49", "y": 50.086941, "x": 14.415 }, "geometry": { "type": "Point", "coordinates": [ 14.414946, 50.086941 ] } },
{ "type": "Feature", "properties": { "ID": 1324, "question": 7, "user_id": "8c1a9n5lv", "comment_CZ": null, "comment_EN": null, "gender": "female", "age": "40-49", "y": 50.086158, "x": 14.414 }, "geometry": { "type": "Point", "coordinates": [ 14.413927, 50.086158 ] } },
{ "type": "Feature", "properties": { "ID": 1325, "question": 7, "user_id": "8c1a9n5lv", "comment_CZ": null, "comment_EN": null, "gender": "female", "age": "40-49", "y": 50.08664, "x": 14.415 }, "geometry": { "type": "Point", "coordinates": [ 14.414668, 50.08664 ] } },
{ "type": "Feature", "properties": { "ID": 1326, "question": 7, "user_id": "8c1a9n5lv", "comment_CZ": null, "comment_EN": null, "gender": "female", "age": "40-49", "y": 50.088435, "x": 14.428 }, "geometry": { "type": "Point", "coordinates": [ 14.428474, 50.088435 ] } },
{ "type": "Feature", "properties": { "ID": 1327, "question": 7, "user_id": "8c1a9n5lv", "comment_CZ": null, "comment_EN": null, "gender": "female", "age": "40-49", "y": 50.087816, "x": 14.43 }, "geometry": { "type": "Point", "coordinates": [ 14.429676, 50.087816 ] } },
{ "type": "Feature", "properties": { "ID": 1328, "question": 7, "user_id": "8c1a9n5lv", "comment_CZ": null, "comment_EN": null, "gender": "female", "age": "40-49", "y": 50.089227, "x": 14.428 }, "geometry": { "type": "Point", "coordinates": [ 14.428259, 50.089227 ] } },
{ "type": "Feature", "properties": { "ID": 1329, "question": 7, "user_id": "8c1a9n5lv", "comment_CZ": null, "comment_EN": null, "gender": "female", "age": "40-49", "y": 50.087076, "x": 14.428 }, "geometry": { "type": "Point", "coordinates": [ 14.42791, 50.087076 ] } },
{ "type": "Feature", "properties": { "ID": 1330, "question": 1, "user_id": "ndpjncswy", "comment_CZ": null, "comment_EN": null, "gender": "male", "age": "40-49", "y": 50.082359, "x": 14.41 }, "geometry": { "type": "Point", "coordinates": [ 14.40992, 50.082359 ] } },
{ "type": "Feature", "properties": { "ID": 1331, "question": 1, "user_id": "ndpjncswy", "comment_CZ": null, "comment_EN": null, "gender": "male", "age": "40-49", "y": 50.084961, "x": 14.408 }, "geometry": { "type": "Point", "coordinates": [ 14.40801, 50.084961 ] } },
{ "type": "Feature", "properties": { "ID": 1332, "question": 1, "user_id": "ndpjncswy", "comment_CZ": null, "comment_EN": null, "gender": "male", "age": "40-49", "y": 50.083873, "x": 14.408 }, "geometry": { "type": "Point", "coordinates": [ 14.407516, 50.083873 ] } },
{ "type": "Feature", "properties": { "ID": 1333, "question": 1, "user_id": "ndpjncswy", "comment_CZ": null, "comment_EN": null, "gender": "male", "age": "40-49", "y": 50.082909, "x": 14.414 }, "geometry": { "type": "Point", "coordinates": [ 14.413503, 50.082909 ] } },
{ "type": "Feature", "properties": { "ID": 1334, "question": 1, "user_id": "ndpjncswy", "comment_CZ": null, "comment_EN": null, "gender": "male", "age": "40-49", "y": 50.088536, "x": 14.414 }, "geometry": { "type": "Point", "coordinates": [ 14.413936, 50.088536 ] } },
{ "type": "Feature", "properties": { "ID": 1335, "question": 1, "user_id": "ndpjncswy", "comment_CZ": null, "comment_EN": null, "gender": "male", "age": "40-49", "y": 50.092724, "x": 14.425 }, "geometry": { "type": "Point", "coordinates": [ 14.424694, 50.092724 ] } },
{ "type": "Feature", "properties": { "ID": 1336, "question": 1, "user_id": "ndpjncswy", "comment_CZ": null, "comment_EN": null, "gender": "male", "age": "40-49", "y": 50.093082, "x": 14.431 }, "geometry": { "type": "Point", "coordinates": [ 14.431229, 50.093082 ] } },
{ "type": "Feature", "properties": { "ID": 1337, "question": 1, "user_id": "ndpjncswy", "comment_CZ": null, "comment_EN": null, "gender": "male", "age": "40-49", "y": 50.081462, "x": 14.403 }, "geometry": { "type": "Point", "coordinates": [ 14.402561, 50.081462 ] } },
{ "type": "Feature", "properties": { "ID": 1338, "question": 1, "user_id": "ndpjncswy", "comment_CZ": null, "comment_EN": null, "gender": "male", "age": "40-49", "y": 50.083527, "x": 14.397 }, "geometry": { "type": "Point", "coordinates": [ 14.39724, 50.083527 ] } },
{ "type": "Feature", "properties": { "ID": 1339, "question": 2, "user_id": "ndpjncswy", "comment_CZ": null, "comment_EN": null, "gender": "male", "age": "40-49", "y": 50.084931, "x": 14.414 }, "geometry": { "type": "Point", "coordinates": [ 14.413848, 50.084931 ] } },
{ "type": "Feature", "properties": { "ID": 1340, "question": 2, "user_id": "ndpjncswy", "comment_CZ": null, "comment_EN": null, "gender": "male", "age": "40-49", "y": 50.082425, "x": 14.397 }, "geometry": { "type": "Point", "coordinates": [ 14.396639, 50.082425 ] } },
{ "type": "Feature", "properties": { "ID": 1341, "question": 2, "user_id": "ndpjncswy", "comment_CZ": null, "comment_EN": null, "gender": "male", "age": "40-49", "y": 50.085179, "x": 14.389 }, "geometry": { "type": "Point", "coordinates": [ 14.389257, 50.085179 ] } },
{ "type": "Feature", "properties": { "ID": 1342, "question": 2, "user_id": "ndpjncswy", "comment_CZ": null, "comment_EN": null, "gender": "male", "age": "40-49", "y": 50.086997, "x": 14.391 }, "geometry": { "type": "Point", "coordinates": [ 14.390759, 50.086997 ] } },
{ "type": "Feature", "properties": { "ID": 1343, "question": 2, "user_id": "ndpjncswy", "comment_CZ": null, "comment_EN": null, "gender": "male", "age": "40-49", "y": 50.084146, "x": 14.398 }, "geometry": { "type": "Point", "coordinates": [ 14.398141, 50.084146 ] } },
{ "type": "Feature", "properties": { "ID": 1344, "question": 2, "user_id": "ndpjncswy", "comment_CZ": null, "comment_EN": null, "gender": "male", "age": "40-49", "y": 50.091054, "x": 14.39 }, "geometry": { "type": "Point", "coordinates": [ 14.390401, 50.091054 ] } },
{ "type": "Feature", "properties": { "ID": 1345, "question": 2, "user_id": "ndpjncswy", "comment_CZ": null, "comment_EN": null, "gender": "male", "age": "40-49", "y": 50.08921, "x": 14.4 }, "geometry": { "type": "Point", "coordinates": [ 14.400338, 50.08921 ] } },
{ "type": "Feature", "properties": { "ID": 1346, "question": 2, "user_id": "ndpjncswy", "comment_CZ": null, "comment_EN": null, "gender": "male", "age": "40-49", "y": 50.090301, "x": 14.408 }, "geometry": { "type": "Point", "coordinates": [ 14.407829, 50.090301 ] } },
{ "type": "Feature", "properties": { "ID": 1347, "question": 2, "user_id": "ndpjncswy", "comment_CZ": null, "comment_EN": null, "gender": "male", "age": "40-49", "y": 50.093969, "x": 14.408 }, "geometry": { "type": "Point", "coordinates": [ 14.407797, 50.093969 ] } },
{ "type": "Feature", "properties": { "ID": 1348, "question": 3, "user_id": "ndpjncswy", "comment_CZ": null, "comment_EN": null, "gender": "male", "age": "40-49", "y": 50.084552, "x": 14.414 }, "geometry": { "type": "Point", "coordinates": [ 14.413768, 50.084552 ] } },
{ "type": "Feature", "properties": { "ID": 1349, "question": 3, "user_id": "ndpjncswy", "comment_CZ": null, "comment_EN": null, "gender": "male", "age": "40-49", "y": 50.08173, "x": 14.413 }, "geometry": { "type": "Point", "coordinates": [ 14.413065, 50.08173 ] } },
{ "type": "Feature", "properties": { "ID": 1350, "question": 4, "user_id": "ndpjncswy", "comment_CZ": null, "comment_EN": null, "gender": "male", "age": "40-49", "y": 50.081296, "x": 14.428 }, "geometry": { "type": "Point", "coordinates": [ 14.427752, 50.081296 ] } },
{ "type": "Feature", "properties": { "ID": 1351, "question": 4, "user_id": "ndpjncswy", "comment_CZ": null, "comment_EN": null, "gender": "male", "age": "40-49", "y": 50.08383, "x": 14.433 }, "geometry": { "type": "Point", "coordinates": [ 14.433289, 50.08383 ] } },
{ "type": "Feature", "properties": { "ID": 1352, "question": 4, "user_id": "ndpjncswy", "comment_CZ": null, "comment_EN": null, "gender": "male", "age": "40-49", "y": 50.08785, "x": 14.435 }, "geometry": { "type": "Point", "coordinates": [ 14.435434, 50.08785 ] } },
{ "type": "Feature", "properties": { "ID": 1353, "question": 5, "user_id": "ndpjncswy", "comment_CZ": null, "comment_EN": null, "gender": "male", "age": "40-49", "y": 50.08237, "x": 14.413 }, "geometry": { "type": "Point", "coordinates": [ 14.413161, 50.08237 ] } },
{ "type": "Feature", "properties": { "ID": 1354, "question": 6, "user_id": "ndpjncswy", "comment_CZ": null, "comment_EN": null, "gender": "male", "age": "40-49", "y": 50.085441, "x": 14.415 }, "geometry": { "type": "Point", "coordinates": [ 14.415329, 50.085441 ] } },
{ "type": "Feature", "properties": { "ID": 1355, "question": 6, "user_id": "ndpjncswy", "comment_CZ": null, "comment_EN": null, "gender": "male", "age": "40-49", "y": 50.084195, "x": 14.417 }, "geometry": { "type": "Point", "coordinates": [ 14.416637, 50.084195 ] } },
{ "type": "Feature", "properties": { "ID": 1356, "question": 8, "user_id": "ndpjncswy", "comment_CZ": null, "comment_EN": null, "gender": "male", "age": "40-49", "y": 50.083802, "x": 14.416 }, "geometry": { "type": "Point", "coordinates": [ 14.415649, 50.083802 ] } },
{ "type": "Feature", "properties": { "ID": 1357, "question": 2, "user_id": "zo2mo0a9c", "comment_CZ": "Celá Praha 1 je bohužel často docela hnusné místo, monofunkční využití pro turisty, zanedbanost, příliš intenzivní automobilový provoz, graffiti na všech možných zdech jsou velkými problémy. Nechápu proč jste nedali také možnost na", "comment_EN": "Unfortunately the whole of Prague 1 is often quite an ugly place, mono-functional use for tourists, neglect, too much car traffic, graffiti on all kinds of walls are big problems. I don't understand why you didn't also give the option to", "gender": "male", "age": "50-59", "y": 50.087823, "x": 14.412 }, "geometry": { "type": "Point", "coordinates": [ 14.412088, 50.087823 ] } },
{ "type": "Feature", "properties": { "ID": 1358, "question": 3, "user_id": "zo2mo0a9c", "comment_CZ": "Obrovskou ostudou města je náměstí Jana Palacha. Je trestuhodné v jakém stavu je, naprosto neodpovídá jeho centrální poloze a urbanistickému významu.", "comment_EN": "A huge disgrace of the city is Jan Palach Square. It is reprehensible in what condition it is in, completely out of keeping with its central location and urban significance.", "gender": "male", "age": "50-59", "y": 50.089254, "x": 14.415 }, "geometry": { "type": "Point", "coordinates": [ 14.415178, 50.089254 ] } },
{ "type": "Feature", "properties": { "ID": 1359, "question": 3, "user_id": "zo2mo0a9c", "comment_CZ": "Nechápu, že stále u Alšova nábřeží stojí ona přefouklá restaurační loď, jak to, že tam stále je? Velmi ruší pohledy z Mánesova mostu na Alšovo nábřeží a od Palachova pomníku. Pomohlo by alespoň její snížení o jedno patro.", "comment_EN": "I don't understand that the overblown restaurant ship is still there at the Als waterfront, how come it's still there? It disturbs the view from the Mánes Bridge to the Alšovo embankment and from the Palach monument. At least lowering it by one floor w", "gender": "male", "age": "50-59", "y": 50.088483, "x": 14.414 }, "geometry": { "type": "Point", "coordinates": [ 14.413805, 50.088483 ] } },
{ "type": "Feature", "properties": { "ID": 1360, "question": 5, "user_id": "zo2mo0a9c", "comment_CZ": "Historické centrum má obrovský problém s automobilovou dopravou. Je těžko vybrat jedno místo, ale je to asi Klárov. Dopravu je zapotřebí v centru omezit.", "comment_EN": "The historic center has a huge problem with automobile traffic. It's hard to pick one place, but it's probably Klara. Traffic needs to be reduced in the centre.", "gender": "male", "age": "50-59", "y": 50.090906, "x": 14.41 }, "geometry": { "type": "Point", "coordinates": [ 14.410286, 50.090906 ] } },
{ "type": "Feature", "properties": { "ID": 1361, "question": 3, "user_id": "9nvef6ffk", "comment_CZ": "Průchod v Křížovnické ulici - jedno z nejodpornějších míst v Praze, turistická past, neskutečně špinavá, ve standardních dobách přeplněná podivnými obchody a opilými turisty. To je místo, které byste se měli snažit změnit.", "comment_EN": "The passage in Křížovnická Street - one of the most disgusting places in Prague, a tourist trap, incredibly dirty, crowded with strange shops and drunken tourists in standard times. This is a place you should try to change.", "gender": "male", "age": "50-59", "y": 50.085854, "x": 14.414 }, "geometry": { "type": "Point", "coordinates": [ 14.414148, 50.085854 ] } },
{ "type": "Feature", "properties": { "ID": 1362, "question": 1, "user_id": "7dqyrx4ij", "comment_CZ": null, "comment_EN": null, "gender": "male", "age": "20-29", "y": 50.089471, "x": 14.396 }, "geometry": { "type": "Point", "coordinates": [ 14.396043, 50.089471 ] } },
{ "type": "Feature", "properties": { "ID": 1363, "question": 5, "user_id": "7dqyrx4ij", "comment_CZ": "Do této ulice je z Malostranského nám. zákaz vjezdu mimo dopravní obsluhu, provoz tomu neodpovídá a i navigace tuto ulici doporučují jako objizdnou trasu", "comment_EN": "This street is accessible from Malostranské nám. The traffic does not correspond to this and even the navigation recommends this street as a detour route", "gender": "male", "age": "20-29", "y": 50.088566, "x": 14.401 }, "geometry": { "type": "Point", "coordinates": [ 14.401451, 50.088566 ] } },
{ "type": "Feature", "properties": { "ID": 1364, "question": 5, "user_id": "7dqyrx4ij", "comment_CZ": "Celá oblast od Hradu až k Brusnici je pěší zóna, řídiči to neví nebo ignorují, tzn. vjíždí bez povolení, nedodržují 20km/h limit, jsou agresivní vůči chodcům mimo \"chodníky\"", "comment_EN": "The whole area from the Castle to Brusnice is a pedestrian zone, drivers don't know or ignore it, i.e. drive in without a permit, don't respect the 20km/h limit, are aggressive towards pedestrians outside the \"sidewalks\"", "gender": "male", "age": "20-29", "y": 50.088466, "x": 14.394 }, "geometry": { "type": "Point", "coordinates": [ 14.393592, 50.088466 ] } },
{ "type": "Feature", "properties": { "ID": 1365, "question": 5, "user_id": "7dqyrx4ij", "comment_CZ": "Celá oblast od Hradu až k Brusnici je pěší zóna, řídiči to neví nebo ignorují, tzn. vjíždí bez povolení, nedodržují 20km/h limit, jsou agresivní vůči chodcům mimo \"chodníky\"", "comment_EN": "The whole area from the Castle to Brusnice is a pedestrian zone, drivers don't know or ignore it, i.e. they enter without permission, don't respect the 20km/h limit, are aggressive towards pedestrians outside the \"pavements\"", "gender": "male", "age": "20-29", "y": 50.09028, "x": 14.394 }, "geometry": { "type": "Point", "coordinates": [ 14.394439, 50.09028 ] } },
{ "type": "Feature", "properties": { "ID": 1366, "question": 1, "user_id": "5gkv0etge", "comment_CZ": "Ostudné!", "comment_EN": "Shameful!", "gender": "male", "age": "50-59", "y": 50.089055, "x": 14.415 }, "geometry": { "type": "Point", "coordinates": [ 14.415189, 50.089055 ] } },
{ "type": "Feature", "properties": { "ID": 1367, "question": 2, "user_id": "5gkv0etge", "comment_CZ": "Jak vzhled nikoho nezajímá", "comment_EN": "How nobody cares about appearances", "gender": "male", "age": "50-59", "y": 50.088993, "x": 14.415 }, "geometry": { "type": "Point", "coordinates": [ 14.415189, 50.088993 ] } },
{ "type": "Feature", "properties": { "ID": 1368, "question": 3, "user_id": "5gkv0etge", "comment_CZ": "Na mé otázky nikdo z žádné instituce, ani úřadu neodpověděl", "comment_EN": "No one from any institution or authority answered my questions.", "gender": "male", "age": "50-59", "y": 50.089103, "x": 14.415 }, "geometry": { "type": "Point", "coordinates": [ 14.41506, 50.089103 ] } },
{ "type": "Feature", "properties": { "ID": 1369, "question": 4, "user_id": "5gkv0etge", "comment_CZ": null, "comment_EN": null, "gender": "male", "age": "50-59", "y": 50.085503, "x": 14.414 }, "geometry": { "type": "Point", "coordinates": [ 14.413912, 50.085503 ] } },
{ "type": "Feature", "properties": { "ID": 1370, "question": 5, "user_id": "5gkv0etge", "comment_CZ": "Bezohledná jízda cyklistů a koloběžkářů bez kontroly", "comment_EN": "Reckless driving by cyclists and scooters without control", "gender": "male", "age": "50-59", "y": 50.088745, "x": 14.429 }, "geometry": { "type": "Point", "coordinates": [ 14.428536, 50.088745 ] } },
{ "type": "Feature", "properties": { "ID": 1371, "question": 6, "user_id": "5gkv0etge", "comment_CZ": "Jako rezident, nemám prakticky šanci zaparkovat. Kontrola jen autem Eltodo. Nezajímá mě jako platícího rezidenta, že někdo dostane někdy pokutu. Neřeší to problém s místem. A to ještě bude nesmyslně snížené množství parkovacích m�", "comment_EN": "As a resident, I have virtually no chance to park. I'm only checking with Eltodo's car. I don't care as a paying resident that anyone ever gets a ticket. It doesn't solve the problem with the space. And it's still going to be a ridiculously reduced amoun", "gender": "male", "age": "50-59", "y": 50.087244, "x": 14.416 }, "geometry": { "type": "Point", "coordinates": [ 14.416058, 50.087244 ] } },
{ "type": "Feature", "properties": { "ID": 1372, "question": 7, "user_id": "5gkv0etge", "comment_CZ": "Jen dlažba!", "comment_EN": "Just pavement!", "gender": "male", "age": "50-59", "y": 50.08637, "x": 14.424 }, "geometry": { "type": "Point", "coordinates": [ 14.424362, 50.08637 ] } },
{ "type": "Feature", "properties": { "ID": 1373, "question": 8, "user_id": "5gkv0etge", "comment_CZ": "To je jen jedno místo...prakticky všude je nepořádek okolo košů v odpoledních hodinách. Kde jsou ty avízované inteligentní automatické koše co byly před lety tak politiky propagovány?", "comment_EN": "That's just one place...practically everywhere is a mess around the bins in the afternoon. Where are the vaunted smart automatic bins that were so politically promoted years ago?", "gender": "male", "age": "50-59", "y": 50.086133, "x": 14.418 }, "geometry": { "type": "Point", "coordinates": [ 14.417952, 50.086133 ] } },
{ "type": "Feature", "properties": { "ID": 1374, "question": 1, "user_id": "x12a2kxxo", "comment_CZ": null, "comment_EN": null, "gender": "male", "age": "20-29", "y": 50.082575, "x": 14.397 }, "geometry": { "type": "Point", "coordinates": [ 14.397068, 50.082575 ] } },
{ "type": "Feature", "properties": { "ID": 1375, "question": 1, "user_id": "x12a2kxxo", "comment_CZ": null, "comment_EN": null, "gender": "male", "age": "20-29", "y": 50.082286, "x": 14.41 }, "geometry": { "type": "Point", "coordinates": [ 14.410007, 50.082286 ] } },
{ "type": "Feature", "properties": { "ID": 1376, "question": 1, "user_id": "x12a2kxxo", "comment_CZ": null, "comment_EN": null, "gender": "male", "age": "20-29", "y": 50.094293, "x": 14.409 }, "geometry": { "type": "Point", "coordinates": [ 14.408591, 50.094293 ] } },
{ "type": "Feature", "properties": { "ID": 1377, "question": 2, "user_id": "x12a2kxxo", "comment_CZ": null, "comment_EN": null, "gender": "male", "age": "20-29", "y": 50.084034, "x": 14.424 }, "geometry": { "type": "Point", "coordinates": [ 14.423783, 50.084034 ] } },
{ "type": "Feature", "properties": { "ID": 1378, "question": 2, "user_id": "x12a2kxxo", "comment_CZ": null, "comment_EN": null, "gender": "male", "age": "20-29", "y": 50.087394, "x": 14.422 }, "geometry": { "type": "Point", "coordinates": [ 14.421551, 50.087394 ] } },
{ "type": "Feature", "properties": { "ID": 1379, "question": 2, "user_id": "x12a2kxxo", "comment_CZ": null, "comment_EN": null, "gender": "male", "age": "20-29", "y": 50.091098, "x": 14.425 }, "geometry": { "type": "Point", "coordinates": [ 14.424684, 50.091098 ] } },
{ "type": "Feature", "properties": { "ID": 1380, "question": 2, "user_id": "x12a2kxxo", "comment_CZ": null, "comment_EN": null, "gender": "male", "age": "20-29", "y": 50.091952, "x": 14.424 }, "geometry": { "type": "Point", "coordinates": [ 14.423912, 50.091952 ] } },
{ "type": "Feature", "properties": { "ID": 1381, "question": 2, "user_id": "x12a2kxxo", "comment_CZ": null, "comment_EN": null, "gender": "male", "age": "20-29", "y": 50.091029, "x": 14.42 }, "geometry": { "type": "Point", "coordinates": [ 14.420457, 50.091029 ] } },
{ "type": "Feature", "properties": { "ID": 1382, "question": 3, "user_id": "x12a2kxxo", "comment_CZ": "úzké chodníky, předimenzovaný počet pruhů pro auta, žádné místo pro cyklodopravu - jsou nuceni jezdit po chodníku, protože jinak je to sebevražda", "comment_EN": "Narrow sidewalks, oversized number of lanes for cars, no room for bike traffic - they are forced to ride on the sidewalk because otherwise it's suicide", "gender": "male", "age": "20-29", "y": 50.08694, "x": 14.436 }, "geometry": { "type": "Point", "coordinates": [ 14.436314, 50.08694 ] } },
{ "type": "Feature", "properties": { "ID": 1383, "question": 3, "user_id": "x12a2kxxo", "comment_CZ": null, "comment_EN": null, "gender": "male", "age": "20-29", "y": 50.083704, "x": 14.434 }, "geometry": { "type": "Point", "coordinates": [ 14.433868, 50.083704 ] } },
{ "type": "Feature", "properties": { "ID": 1384, "question": 3, "user_id": "x12a2kxxo", "comment_CZ": null, "comment_EN": null, "gender": "male", "age": "20-29", "y": 50.081253, "x": 14.432 }, "geometry": { "type": "Point", "coordinates": [ 14.432409, 50.081253 ] } },
{ "type": "Feature", "properties": { "ID": 1385, "question": 3, "user_id": "x12a2kxxo", "comment_CZ": null, "comment_EN": null, "gender": "male", "age": "20-29", "y": 50.080399, "x": 14.431 }, "geometry": { "type": "Point", "coordinates": [ 14.431143, 50.080399 ] } },
{ "type": "Feature", "properties": { "ID": 1386, "question": 3, "user_id": "x12a2kxxo", "comment_CZ": null, "comment_EN": null, "gender": "male", "age": "20-29", "y": 50.077561, "x": 14.429 }, "geometry": { "type": "Point", "coordinates": [ 14.429276, 50.077561 ] } },
[truncated: 29,820,657 more chars]
